# Supplementary material for: Voltage-gated calcium channels act upstream of adenylyl cyclase Ac78C to promote timely initiation of dendrite regeneration
Source: PLoS Genet. 2024 Aug 26;20(8):e1011388. doi: 10.1371/journal.pgen.1011388 (PMC11379402; doi:10.1371/journal.pgen.1011388)
Supplement: S1 Table — The data table includes source numbers for all main figures and supplemental figures. (XLSX) [file pgen.1011388.s009.xlsx]

## Sheet: Figure 1D
GCaMP6F traces
Each data point per time point under "average" is the average value of that frame across all videos in that genotype/condition. i.e., 0.9828 in C7 is the average value of frame 2 across 9 control videos.
		Control			Dendrite cut			Axon cut
Frame # in video	Seconds	Average	Stdev	n	Average	Stdev	n	Average	Stdev	n
1	0.333333	1	0	9	1	0	17	1	0	14
2	0.666667	0.982801	0.01454	9	1.00396	0.044993	17	1.05453	0.178443	14
3	1	0.972662	0.021092	9	1.19445	0.300972	17	1.17208	0.380449	14
4	1.33333	0.965806	0.023257	9	1.693	0.728346	17	1.42031	0.531617	14
5	1.66667	0.961136	0.022289	9	2.0952	0.940443	17	1.84032	0.568425	14
6	2	0.957322	0.025263	9	2.46473	1.11303	17	2.23775	0.664925	14
7	2.33333	0.952291	0.024121	9	2.79165	1.28303	17	2.56621	0.765188	14
8	2.66667	0.946583	0.022682	9	3.06992	1.39319	17	2.83121	0.936449	14
9	3	0.944475	0.022027	9	3.27846	1.5093	17	3.04325	1.09571	14
10	3.33333	0.938799	0.026338	9	3.4916	1.56533	17	3.25225	1.18293	14
11	3.66667	0.932134	0.032689	9	3.70455	1.60254	17	3.4112	1.21538	14
12	4	0.930781	0.034213	9	3.89638	1.65224	17	3.56426	1.27241	14
13	4.33333	0.929474	0.035777	9	4.06176	1.69286	17	3.69738	1.32974	14
14	4.66667	0.922338	0.036818	9	4.19557	1.73765	17	3.81346	1.36275	14
15	5	0.915667	0.037977	9	4.27955	1.76801	17	3.92027	1.41111	14
16	5.33333	0.912553	0.036395	9	4.34197	1.76662	17	4.00117	1.42503	14
17	5.66667	0.910171	0.035014	9	4.3837	1.7489	17	4.08525	1.43972	14
18	6	0.906594	0.033267	9	4.43469	1.72866	17	4.17175	1.45861	14
19	6.33333	0.904324	0.037754	9	4.46211	1.7093	17	4.22982	1.48049	14
20	6.66667	0.900576	0.037996	9	4.49608	1.67287	17	4.28679	1.48907	14
21	7	0.898006	0.037118	9	4.51194	1.66785	17	4.35642	1.5151	14
22	7.33333	0.89443	0.036826	9	4.51764	1.66578	17	4.41805	1.55051	14
23	7.66667	0.889713	0.035081	9	4.50912	1.66156	17	4.47553	1.56013	14
24	8	0.884861	0.033341	9	4.51518	1.65082	17	4.52124	1.56866	14
25	8.33333	0.882531	0.040058	9	4.51378	1.64545	17	4.59105	1.58399	14
26	8.66667	0.878905	0.042712	9	4.51383	1.63268	17	4.60407	1.57821	14
27	9	0.880499	0.041969	9	4.51818	1.62725	17	4.62457	1.56774	14
28	9.33333	0.878547	0.045078	9	4.51872	1.62527	17	4.65075	1.55778	14
29	9.66667	0.876813	0.048986	9	4.5226	1.61619	17	4.68591	1.53666	14
30	10	0.874385	0.051476	9	4.51889	1.60532	17	4.69747	1.51738	14
31	10.3333	0.873124	0.052396	9	4.50893	1.59541	17	4.70912	1.50412	14
32	10.6667	0.870891	0.047452	9	4.49819	1.58322	17	4.71556	1.49458	14
33	11	0.866661	0.048858	9	4.47676	1.576	17	4.71005	1.46609	14
34	11.3333	0.867524	0.046888	9	4.4646	1.57211	17	4.71954	1.43966	14
35	11.6667	0.864667	0.044915	9	4.45064	1.57462	17	4.74412	1.41575	14
36	12	0.861808	0.043312	9	4.43131	1.57807	17	4.74217	1.39492	14
37	12.3333	0.860753	0.044563	9	4.4171	1.5815	17	4.73971	1.38492	14
38	12.6667	0.859819	0.047331	9	4.409	1.57762	17	4.74181	1.36361	14
39	13	0.857774	0.04787	9	4.4112	1.58093	17	4.7473	1.3413	14
40	13.3333	0.857334	0.047957	9	4.39412	1.58465	17	4.74797	1.32321	14
41	13.6667	0.85818	0.047642	9	4.38133	1.58562	17	4.76319	1.30082	14
42	14	0.855614	0.047838	9	4.3626	1.58675	17	4.76823	1.29243	14
43	14.3333	0.850954	0.046199	9	4.34416	1.57951	17	4.75091	1.27536	14
44	14.6667	0.848297	0.044519	9	4.32788	1.57096	17	4.74467	1.2614	14
45	15	0.847259	0.045248	9	4.30511	1.56638	17	4.7321	1.24017	14
46	15.3333	0.847843	0.046749	9	4.28002	1.56537	17	4.73262	1.22341	14
47	15.6667	0.847783	0.048997	9	4.25093	1.56786	17	4.72634	1.19814	14
48	16	0.847652	0.052543	9	4.231	1.574	17	4.73731	1.18603	14
49	16.3333	0.84434	0.052998	9	4.21059	1.5697	17	4.71292	1.16074	14
50	16.6667	0.843012	0.052873	9	4.1837	1.56343	17	4.70056	1.148	14
51	17	0.840364	0.051759	9	4.15389	1.56359	17	4.69779	1.1449	14
52	17.3333	0.838509	0.052019	9	4.12318	1.56017	17	4.68843	1.13	14
53	17.6667	0.836128	0.052225	9	4.10205	1.5668	17	4.6981	1.11896	14
54	18	0.833741	0.053465	9	4.06655	1.56497	17	4.69314	1.11362	14
55	18.3333	0.833186	0.052327	9	4.03838	1.56172	17	4.66804	1.08308	14
56	18.6667	0.832108	0.050723	9	4.006	1.55939	17	4.65361	1.07441	14
57	19	0.83252	0.053216	9	3.98259	1.55687	17	4.65004	1.06987	14
58	19.3333	0.83113	0.055574	9	3.96785	1.55941	17	4.64911	1.06896	14
59	19.6667	0.829249	0.054852	9	3.94082	1.55491	17	4.63676	1.06198	14
60	20	0.82763	0.05532	9	3.91786	1.55283	17	4.62204	1.04918	14
61	20.3333	0.827915	0.057224	9	3.8935	1.5508	17	4.61275	1.04292	14
62	20.6667	0.824631	0.056742	9	3.86795	1.55328	17	4.59904	1.04286	14
63	21	0.82297	0.056742	9	3.83616	1.55418	17	4.5811	1.03919	14
64	21.3333	0.818095	0.058381	9	3.80935	1.54741	17	4.59306	1.05025	14
65	21.6667	0.814386	0.05638	9	3.78632	1.53891	17	4.57849	1.04142	14
66	22	0.81421	0.054482	9	3.76677	1.5314	17	4.55173	1.02722	14
67	22.3333	0.815732	0.054611	9	3.74649	1.52184	17	4.53817	1.0196	14
68	22.6667	0.816198	0.056053	9	3.72879	1.52077	17	4.52823	1.01241	14
69	23	0.816179	0.056976	9	3.70971	1.51841	17	4.51855	0.997897	14
70	23.3333	0.815167	0.05786	9	3.68785	1.51813	17	4.51215	0.9836	14
71	23.6667	0.815875	0.058538	9	3.66418	1.51458	17	4.49823	0.964089	14
72	24	0.815144	0.058703	9	3.66756	1.52932	17	4.47823	0.948975	14
73	24.3333	0.815076	0.058244	9	3.64141	1.52406	17	4.44828	0.93248	14
74	24.6667	0.815401	0.059819	9	3.61712	1.52466	17	4.44426	0.937221	14
75	25	0.812159	0.057797	9	3.59771	1.52268	17	4.44013	0.944713	14
76	25.3333	0.806906	0.054084	9	3.57812	1.51942	17	4.40987	0.930795	14
77	25.6667	0.805709	0.054558	9	3.55627	1.51026	17	4.38523	0.921825	14
78	26	0.805169	0.057115	9	3.53405	1.50274	17	4.36059	0.911875	14
79	26.3333	0.804193	0.058285	9	3.51108	1.49531	17	4.3414	0.90867	14
80	26.6667	0.803128	0.057866	9	3.49253	1.49314	17	4.32371	0.90663	14
81	27	0.804358	0.059017	9	3.4772	1.48969	17	4.30301	0.902934	14
82	27.3333	0.804755	0.061322	9	3.45575	1.4868	17	4.3032	0.91576	14
83	27.6667	0.804231	0.063793	9	3.42889	1.48631	17	4.2773	0.903787	14
84	28	0.803675	0.06322	9	3.39818	1.48402	17	4.26856	0.90684	14
85	28.3333	0.802212	0.062409	9	3.37983	1.48055	17	4.25683	0.911132	14
86	28.6667	0.801518	0.061623	9	3.36262	1.48052	17	4.25278	0.914394	14
87	29	0.800362	0.062591	9	3.34063	1.48024	17	4.23382	0.905172	14
88	29.3333	0.799458	0.0637	9	3.3162	1.47361	17	4.21351	0.898567	14
89	29.6667	0.79815	0.063998	9	3.29761	1.47135	17	4.18564	0.888727	14
90	30	0.796922	0.063187	9	3.2763	1.4696	17	4.16301	0.889297	14
91	30.3333	0.794677	0.063126	9	3.25211	1.47076	17	4.16131	0.912536	14
92	30.6667	0.791127	0.062257	9	3.22997	1.46729	17	4.14807	0.901029	14
93	31	0.789494	0.059972	9	3.21103	1.47246	17	4.12249	0.881601	14
94	31.3333	0.792219	0.061079	9	3.20042	1.48195	17	4.10561	0.872929	14
95	31.6667	0.792569	0.06276	9	3.18959	1.49306	17	4.10721	0.88927	14
96	32	0.792443	0.062396	9	3.17717	1.50675	17	4.0976	0.893805	14
97	32.3333	0.79113	0.061818	9	3.17006	1.50566	17	4.07592	0.887047	14
98	32.6667	0.7887	0.062023	9	3.16343	1.50268	17	4.05807	0.879589	14
99	33	0.785644	0.061499	9	3.13183	1.48328	17	4.03562	0.87271	14
100	33.3333	0.782892	0.060805	9	3.10986	1.47226	17	4.03112	0.888418	14
101	33.6667	0.783899	0.062079	9	3.09013	1.46329	17	4.02374	0.893668	14
102	34	0.783161	0.062716	9	3.07291	1.46234	17	3.99964	0.884347	14
103	34.3333	0.780063	0.059425	9	3.0597	1.46175	17	3.97573	0.874836	14
104	34.6667	0.782488	0.062161	9	3.04037	1.46046	17	3.95784	0.872164	14
105	35	0.783061	0.063779	9	3.02134	1.45793	17	3.9405	0.868951	14
106	35.3333	0.783832	0.06622	9	3.00264	1.45462	17	3.93716	0.888957	14
107	35.6667	0.781373	0.067617	9	2.98494	1.4498	17	3.92597	0.888104	14
108	36	0.780357	0.068156	9	2.98003	1.44815	17	3.90852	0.881649	14
109	36.3333	0.779475	0.06996	9	2.97574	1.45681	17	3.8859	0.87592	14
110	36.6667	0.777968	0.073058	9	2.95759	1.44924	17	3.86489	0.868508	14
111	37	0.777562	0.074673	9	2.9454	1.44416	17	3.85012	0.869286	14
112	37.3333	0.77732	0.076449	9	2.93213	1.4422	17	3.83097	0.868117	14
113	37.6667	0.776334	0.075068	9	2.92253	1.43978	17	3.81707	0.866417	14
114	38	0.776164	0.073499	9	2.90617	1.43201	17	3.79473	0.857487	14
115	38.3333	0.775951	0.073342	9	2.88784	1.4267	17	3.77404	0.849815	14
116	38.6667	0.774423	0.072997	9	2.87734	1.4198	17	3.78253	0.892466	14
117	39	0.774797	0.072044	9	2.86607	1.41522	17	3.77361	0.909046	14
118	39.3333	0.773198	0.07254	9	2.84911	1.40976	17	3.75678	0.909187	14
119	39.6667	0.771565	0.072805	9	2.83127	1.40419	17	3.73687	0.911227	14
120	40	0.770304	0.07132	9	2.81856	1.3989	17	3.71555	0.906602	14
121	40.3333	0.769065	0.069115	9	2.79936	1.39124	17	3.69311	0.894926	14
122	40.6667	0.765574	0.070018	9	2.79018	1.39432	17	3.67049	0.892067	14
123	41	0.765291	0.071335	9	2.7957	1.39342	17	3.64586	0.883192	14
124	41.3333	0.765229	0.071847	9	2.78538	1.38553	17	3.6275	0.875447	14
125	41.6667	0.765007	0.073847	9	2.77441	1.38471	17	3.62112	0.879868	14
126	42	0.764837	0.075503	9	2.76475	1.37967	17	3.6051	0.879583	14
127	42.3333	0.765303	0.07608	9	2.75605	1.37397	17	3.57947	0.874688	14
128	42.6667	0.766511	0.075778	9	2.74845	1.37519	17	3.57865	0.910131	14
129	43	0.768052	0.078837	9	2.7391	1.37108	17	3.56008	0.911579	14
130	43.3333	0.767359	0.078156	9	2.72884	1.36581	17	3.53763	0.905987	14
131	43.6667	0.769111	0.078035	9	2.72013	1.36339	17	3.52883	0.911822	14
132	44	0.769864	0.078624	9	2.70902	1.35494	17	3.50923	0.906555	14
133	44.3333	0.766556	0.077896	9	2.70132	1.35303	17	3.47528	0.897087	14
134	44.6667	0.764609	0.076749	9	2.68596	1.34982	17	3.45152	0.894545	14
135	45	0.76333	0.077067	9	2.67233	1.34605	17	3.43106	0.885166	14
136	45.3333	0.761102	0.076966	9	2.66387	1.34719	17	3.40914	0.883552	14
137	45.6667	0.759565	0.077003	9	2.65081	1.34017	17	3.38989	0.882678	14
138	46	0.761125	0.0766	9	2.63971	1.3393	17	3.37162	0.874498	14
139	46.3333	0.762821	0.074362	9	2.62793	1.32554	17	3.35708	0.861236	14
140	46.6667	0.763799	0.076268	9	2.61754	1.31778	17	3.34834	0.866261	14
141	47	0.763261	0.075979	9	2.61275	1.31409	17	3.33748	0.882424	14
142	47.3333	0.762225	0.076605	9	2.59794	1.30547	17	3.31837	0.891887	14
143	47.6667	0.762782	0.077052	9	2.57974	1.29958	17	3.29672	0.887795	14
144	48	0.763955	0.078765	9	2.57468	1.30428	17	3.26827	0.889995	14
145	48.3333	0.765628	0.077383	9	2.56675	1.30112	17	3.25685	0.895306	14
146	48.6667	0.765091	0.076263	9	2.55876	1.29479	17	3.2448	0.90415	14
147	49	0.761053	0.074889	9	2.54953	1.29391	17	3.23706	0.920366	14
148	49.3333	0.758	0.073803	9	2.54145	1.28962	17	3.22707	0.914283	14
149	49.6667	0.755903	0.074217	9	2.53433	1.28561	17	3.22717	0.907158	14
150	50	0.756144	0.075667	9	2.52263	1.28392	17	3.20133	0.905449	14
151	50.3333	0.756643	0.077786	9	2.50687	1.27747	17	3.18905	0.905465	14
152	50.6667	0.7576	0.078166	9	2.49929	1.27053	17	3.17098	0.900422	14
153	51	0.760029	0.077135	9	2.4934	1.26447	17	3.15405	0.898962	14
154	51.3333	0.759275	0.075128	9	2.49103	1.26216	17	3.14109	0.897269	14
155	51.6667	0.758243	0.076198	9	2.48606	1.25316	17	3.14618	0.901368	14
156	52	0.762469	0.077437	9	2.47734	1.24822	17	3.12707	0.888665	14
157	52.3333	0.761083	0.077383	9	2.46713	1.24391	17	3.10909	0.88239	14
158	52.6667	0.761121	0.078263	9	2.4529	1.23681	17	3.09638	0.873736	14
159	53	0.761536	0.080017	9	2.44068	1.23511	17	3.0891	0.872786	14
160	53.3333	0.76096	0.079887	9	2.42892	1.23178	17	3.07583	0.8657	14
161	53.6667	0.758344	0.076122	9	2.41756	1.23168	17	3.07504	0.869298	14
162	54	0.752326	0.07263	9	2.40896	1.22636	17	3.0683	0.867599	14
163	54.3333	0.748753	0.070764	9	2.39893	1.21701	17	3.05394	0.869908	14
164	54.6667	0.746926	0.071139	9	2.38912	1.21167	17	3.02658	0.855094	14
165	55	0.747384	0.073432	9	2.37866	1.20995	17	2.99933	0.841793	14
166	55.3333	0.7485	0.074707	9	2.37182	1.20671	17	2.98233	0.831934	14
167	55.6667	0.748	0.075171	9	2.36248	1.20562	17	2.97384	0.824835	14
168	56	0.745429	0.075188	9	2.34475	1.19854	17	2.96802	0.83006	14
169	56.3333	0.746305	0.075578	9	2.34381	1.19866	17	2.9488	0.824174	14
170	56.6667	0.74866	0.077177	9	2.34047	1.19112	17	2.93597	0.822116	14
171	57	0.749867	0.077745	9	2.33769	1.186	17	2.9258	0.821601	14
172	57.3333	0.749376	0.079191	9	2.3278	1.18257	17	2.92313	0.820241	14
173	57.6667	0.749361	0.079466	9	2.31675	1.17704	17	2.91024	0.82737	14
174	58	0.749706	0.078161	9	2.30935	1.17395	17	2.90245	0.835915	14
175	58.3333	0.747423	0.078361	9	2.30044	1.17091	17	2.88484	0.832328	14
176	58.6667	0.746208	0.079302	9	2.29157	1.17023	17	2.86806	0.819152	14
177	59	0.745264	0.078308	9	2.28654	1.17039	17	2.85145	0.817245	14
178	59.3333	0.743591	0.075896	9	2.27785	1.17033	17	2.83202	0.812341	14
179	59.6667	0.740555	0.075741	9	2.26954	1.16245	17	2.82659	0.819414	14
180	60	0.740624	0.074957	9	2.262	1.15891	17	2.80282	0.808203	14
181	60.3333	0.742413	0.077464	9	2.25257	1.16422	17	2.78915	0.809494	14
182	60.6667	0.743726	0.080285	9	2.24029	1.15655	17	2.78947	0.811604	14
183	61	0.742616	0.079607	9	2.24008	1.16025	17	2.77997	0.80245	14
184	61.3333	0.742876	0.079078	9	2.23271	1.1558	17	2.76943	0.798977	14
185	61.6667	0.743546	0.078783	9	2.22532	1.15337	17	2.75573	0.790191	14
186	62	0.742805	0.079077	9	2.22091	1.15639	17	2.75519	0.800615	14
187	62.3333	0.74134	0.080552	9	2.20674	1.14805	17	2.74475	0.802562	14
188	62.6667	0.742208	0.080096	9	2.19766	1.15325	17	2.72686	0.798177	14
189	63	0.741506	0.07974	9	2.18897	1.15519	17	2.71385	0.790285	14
190	63.3333	0.740316	0.079178	9	2.17886	1.15815	17	2.69104	0.783522	14
191	63.6667	0.739382	0.078669	9	2.17444	1.15734	17	2.67422	0.774114	14
192	64	0.735951	0.077272	9	2.17332	1.15816	17	2.65704	0.764565	14
193	64.3333	0.736089	0.077625	9	2.16513	1.15637	17	2.63875	0.750726	14
194	64.6667	0.735221	0.07707	9	2.1555	1.15008	17	2.63959	0.750858	14
195	65	0.734447	0.077026	9	2.14363	1.14294	17	2.63751	0.735496	14
196	65.3333	0.735117	0.07806	9	2.13955	1.14097	17	2.63208	0.734599	14
197	65.6667	0.736855	0.07817	9	2.13736	1.14162	17	2.62676	0.741014	14
198	66	0.736658	0.078657	9	2.13105	1.13749	17	2.63242	0.755363	14
199	66.3333	0.737221	0.076059	9	2.11977	1.13409	17	2.61784	0.75146	14
200	66.6667	0.73721	0.074445	9	2.10303	1.12634	17	2.60071	0.743097	14
201	67	0.73906	0.071744	9	2.09634	1.12637	17	2.58055	0.734083	14
202	67.3333	0.737476	0.071493	9	2.09246	1.12347	17	2.5709	0.726644	14
203	67.6667	0.737074	0.070018	9	2.08645	1.11841	17	2.56257	0.717244	14
204	68	0.73578	0.070118	9	2.08036	1.11141	17	2.54539	0.708233	14
205	68.3333	0.734457	0.072442	9	2.07414	1.10467	17	2.52844	0.696984	14
206	68.6667	0.732839	0.074292	9	2.07109	1.10024	17	2.51798	0.690368	14
207	69	0.733867	0.071291	9	2.06243	1.09667	17	2.49955	0.68551	14
208	69.3333	0.732598	0.071816	9	2.05775	1.09287	17	2.49034	0.684557	14
209	69.6667	0.73257	0.069691	9	2.05805	1.08666	17	2.49789	0.698815	14
210	70	0.732299	0.066747	9	2.05161	1.08453	17	2.49184	0.702192	14
211	70.3333	0.733128	0.068025	9	2.04538	1.08325	17	2.48128	0.705902	14
212	70.6667	0.733662	0.071243	9	2.04007	1.0788	17	2.48438	0.720301	14
213	71	0.733141	0.075441	9	2.03566	1.07565	17	2.46679	0.710081	14
214	71.3333	0.732959	0.07635	9	2.03233	1.0729	17	2.44948	0.701775	14
215	71.6667	0.732701	0.073389	9	2.02874	1.07489	17	2.43924	0.702315	14
216	72	0.732133	0.073467	9	2.02185	1.07505	17	2.41844	0.688313	14
217	72.3333	0.728649	0.072175	9	2.01596	1.07865	17	2.39996	0.680615	14
218	72.6667	0.72712	0.074534	9	2.01105	1.07406	17	2.38802	0.676816	14
219	73	0.727611	0.077205	9	2.00341	1.06649	17	2.38478	0.682596	14
220	73.3333	0.728862	0.076937	9	1.99578	1.06387	17	2.38933	0.687284	14
221	73.6667	0.729774	0.079149	9	1.98618	1.05901	17	2.38492	0.685248	14
222	74	0.72992	0.082203	9	1.98096	1.05955	17	2.37884	0.68614	14
223	74.3333	0.72859	0.082569	9	1.976	1.05686	17	2.37112	0.684585	14
224	74.6667	0.728028	0.081399	9	1.97046	1.05551	17	2.3706	0.701508	14
225	75	0.725666	0.079056	9	1.96555	1.05532	17	2.35584	0.706115	14
226	75.3333	0.726603	0.076756	9	1.96259	1.05219	17	2.35368	0.713673	14
227	75.6667	0.728518	0.076048	9	1.95929	1.0491	17	2.34596	0.710064	14
228	76	0.727482	0.076656	9	1.95636	1.04678	17	2.33585	0.700683	14
229	76.3333	0.727366	0.076008	9	1.95566	1.049	17	2.34061	0.698149	14
230	76.6667	0.725692	0.077275	9	1.94886	1.04389	17	2.33313	0.689382	14
231	77	0.72609	0.076639	9	1.93662	1.03994	17	2.32165	0.684257	14
232	77.3333	0.726798	0.076656	9	1.92552	1.03588	17	2.30717	0.678758	14
233	77.6667	0.726593	0.076819	9	1.9214	1.03764	17	2.29965	0.67543	14
234	78	0.726214	0.077253	9	1.91664	1.03625	17	2.30213	0.691057	14
235	78.3333	0.725529	0.076686	9	1.9128	1.03398	17	2.29065	0.693996	14
236	78.6667	0.725449	0.076158	9	1.90627	1.02949	17	2.27551	0.6886	14
237	79	0.724771	0.076749	9	1.89439	1.02239	17	2.26478	0.684312	14
238	79.3333	0.723877	0.076197	9	1.88992	1.02096	17	2.24825	0.671802	14
239	79.6667	0.723009	0.076255	9	1.88564	1.01875	17	2.24156	0.667387	14
240	80	0.723349	0.075701	9	1.87667	1.01272	17	2.24742	0.66654	14
241	80.3333	0.721633	0.072935	9	1.8676	1.00625	17	2.23818	0.65808	14
242	80.6667	0.720807	0.072331	9	1.86605	1.00013	17	2.23072	0.657102	14
243	81	0.722684	0.0727	9	1.85713	0.997839	17	2.21966	0.655637	14
244	81.3333	0.72252	0.069285	9	1.85256	0.997184	17	2.22076	0.657108	14
245	81.6667	0.723961	0.067175	9	1.84909	0.996084	17	2.21509	0.666266	14
246	82	0.724008	0.06768	9	1.84062	0.994256	17	2.20396	0.663792	14
247	82.3333	0.722407	0.073568	9	1.83646	0.989481	17	2.19149	0.65366	14
248	82.6667	0.721669	0.074617	9	1.83225	0.986413	17	2.18033	0.651181	14
249	83	0.722614	0.072971	9	1.82966	0.984079	17	2.17104	0.64447	14
250	83.3333	0.724094	0.067742	9	1.82657	0.981382	17	2.16477	0.640371	14
251	83.6667	0.725095	0.064905	9	1.82482	0.981841	17	2.15752	0.635475	14
252	84	0.723136	0.067037	9	1.81621	0.97787	17	2.15759	0.629749	14
253	84.3333	0.720856	0.067794	9	1.80914	0.976785	17	2.14733	0.627442	14
254	84.6667	0.720408	0.067661	9	1.80883	0.977218	17	2.13116	0.620224	14
255	85	0.720823	0.06786	9	1.80513	0.976692	17	2.1253	0.623383	14
256	85.3333	0.718628	0.069364	9	1.80126	0.973126	17	2.11717	0.623357	14
257	85.6667	0.7174	0.070692	9	1.79757	0.970784	17	2.11387	0.629041	14
258	86	0.716391	0.071813	9	1.79057	0.968611	17	2.10073	0.621484	14
259	86.3333	0.717831	0.07073	9	1.78268	0.9644	17	2.0952	0.61962	14
260	86.6667	0.71898	0.070342	9	1.77734	0.962276	17	2.08838	0.6142	14
261	87	0.719814	0.071908	9	1.77383	0.961107	17	2.07558	0.614065	14
262	87.3333	0.719998	0.072779	9	1.76844	0.959928	17	2.07919	0.618767	14
263	87.6667	0.718016	0.067697	9	1.76144	0.95431	17	2.06479	0.613603	14
264	88	0.714284	0.066803	9	1.75101	0.951637	17	2.05685	0.61307	14
265	88.3333	0.713224	0.066058	9	1.74421	0.948275	17	2.05923	0.61311	14
266	88.6667	0.711278	0.06647	9	1.73955	0.944464	17	2.06852	0.623788	14
267	89	0.71237	0.067689	9	1.73876	0.945592	17	2.06152	0.624581	14
268	89.3333	0.711327	0.067642	9	1.73271	0.942813	17	2.05081	0.620147	14
269	89.6667	0.7115	0.06852	9	1.72948	0.940362	17	2.03351	0.612689	14
270	90	0.712407	0.070009	9	1.72506	0.94176	17	2.02371	0.606721	14
271	90.3333	0.711931	0.070629	9	1.71861	0.940048	17	2.01393	0.60118	14
272	90.6667	0.713047	0.072276	9	1.71386	0.93693	17	2.00685	0.595067	14
273	91	0.714933	0.070689	9	1.7132	0.935283	17	2.00203	0.595607	14
274	91.3333	0.715344	0.070604	9	1.70913	0.933235	17	2.00329	0.61124	14
275	91.6667	0.715708	0.071441	9	1.7009	0.927079	17	1.99812	0.604612	14
276	92	0.714709	0.070615	9	1.69511	0.925993	17	1.99233	0.600027	14
277	92.3333	0.714421	0.069551	9	1.69464	0.922626	17	1.99558	0.601195	14
278	92.6667	0.713287	0.071141	9	1.69302	0.921858	17	1.98825	0.598773	14
279	93	0.711673	0.072027	9	1.68888	0.919072	17	1.98297	0.592929	14
280	93.3333	0.710025	0.070759	9	1.6816	0.916573	17	1.97892	0.588309	14
281	93.6667	0.707868	0.069086	9	1.67653	0.9161	17	1.9708	0.579974	14
282	94	0.706033	0.067798	9	1.67451	0.914365	17	1.95827	0.581841	14
283	94.3333	0.705476	0.069548	9	1.67236	0.912311	17	1.95247	0.584908	14
284	94.6667	0.706213	0.068395	9	1.6756	0.912432	17	1.95668	0.591885	14
285	95	0.70789	0.066658	9	1.67438	0.912898	17	1.94529	0.585405	14
286	95.3333	0.708659	0.067872	9	1.66987	0.912698	17	1.93299	0.575809	14
287	95.6667	0.709435	0.069326	9	1.66633	0.911187	17	1.92321	0.569979	14
288	96	0.71002	0.06563	9	1.66397	0.908859	17	1.92701	0.568158	14
289	96.3333	0.710191	0.064213	9	1.66203	0.909682	17	1.92963	0.571385	14
290	96.6667	0.708522	0.064198	9	1.65859	0.909549	17	1.92513	0.569389	14
291	97	0.70842	0.059887	9	1.65511	0.908132	17	1.91486	0.565341	14
292	97.3333	0.705219	0.062957	9	1.65102	0.905633	17	1.92744	0.582436	14
293	97.6667	0.700993	0.06496	9	1.64714	0.910481	17	1.92105	0.584521	14
294	98	0.698713	0.066609	9	1.6427	0.917068	17	1.91707	0.592507	14
295	98.3333	0.698303	0.068563	9	1.64113	0.919104	17	1.9025	0.590565	14
296	98.6667	0.699841	0.069904	9	1.64003	0.9157	17	1.88907	0.58373	14
297	99	0.70201	0.072338	9	1.63145	0.909816	17	1.88004	0.576429	14
298	99.3333	0.70276	0.07363	9	1.62711	0.907993	17	1.87897	0.581142	14
299	99.6667	0.702305	0.072196	9	1.62681	0.907793	17	1.88899	0.590385	14
300	100	0.702091	0.074431	9	1.62769	0.904786	17	1.89902	0.60605	14
301	100.333	0.699173	0.075038	9	1.62768	0.904651	17	1.88628	0.595847	14
302	100.667	0.696965	0.07553	9	1.62496	0.904283	17	1.87572	0.588771	14
303	101	0.697562	0.075904	9	1.61435	0.901057	17	1.87069	0.586597	14
304	101.333	0.698324	0.075161	9	1.61088	0.899398	17	1.85879	0.580633	14
305	101.667	0.696652	0.073653	9	1.6075	0.897325	17	1.85031	0.579102	14
306	102	0.695535	0.072829	9	1.60143	0.894927	17	1.84336	0.580818	14
307	102.333	0.6965	0.069612	9	1.59592	0.891115	17	1.83184	0.575439	14
308	102.667	0.698578	0.067097	9	1.59099	0.888446	17	1.82626	0.574391	14
309	103	0.6993	0.067325	9	1.58752	0.886392	17	1.83688	0.584231	14
310	103.333	0.696443	0.070643	9	1.58548	0.88893	17	1.84288	0.587068	14
311	103.667	0.697205	0.070344	9	1.58732	0.897171	17	1.83192	0.584092	14
312	104	0.698674	0.069264	9	1.58788	0.901075	17	1.82126	0.583786	14
313	104.333	0.698505	0.068721	9	1.57635	0.897735	17	1.81667	0.581564	14
314	104.667	0.698233	0.068475	9	1.57225	0.898227	17	1.80987	0.580555	14
315	105	0.696836	0.067694	9	1.57448	0.901253	17	1.80254	0.578076	14
316	105.333	0.696104	0.067457	9	1.56901	0.897306	17	1.80117	0.585562	14
317	105.667	0.694688	0.067633	9	1.56706	0.893815	17	1.79465	0.589372	14
318	106	0.695602	0.067057	9	1.56742	0.891184	17	1.78641	0.585835	14
319	106.333	0.696716	0.068016	9	1.5697	0.890723	17	1.78102	0.579968	14
320	106.667	0.698018	0.068385	9	1.56633	0.890846	17	1.78489	0.583561	14
321	107	0.699545	0.065118	9	1.55996	0.887969	17	1.78883	0.58908	14
322	107.333	0.698157	0.067495	9	1.55606	0.886392	17	1.79062	0.589173	14
323	107.667	0.69571	0.067785	9	1.54959	0.883505	17	1.77608	0.584926	14
324	108	0.694469	0.068646	9	1.54545	0.881281	17	1.78246	0.596982	14
325	108.333	0.692109	0.069784	9	1.54277	0.877609	17	1.78008	0.597729	14
326	108.667	0.69222	0.070048	9	1.53855	0.872208	17	1.76993	0.589985	14
327	109	0.693022	0.067852	9	1.5352	0.869128	17	1.76557	0.584112	14
328	109.333	0.69291	0.065274	9	1.53475	0.866281	17	1.75164	0.577663	14
329	109.667	0.693464	0.065991	9	1.53168	0.864405	17	1.74425	0.582644	14
330	110	0.692478	0.067502	9	1.52794	0.862701	17	1.7308	0.576946	14
331	110.333	0.691102	0.069001	9	1.5203	0.861184	17	1.72483	0.568168	14
332	110.667	0.690853	0.071249	9	1.51224	0.858389	17	1.73026	0.580237	14
333	111	0.691029	0.072155	9	1.50915	0.855806	17	1.73124	0.583941	14
334	111.333	0.690123	0.073219	9	1.50619	0.851401	17	1.72365	0.580768	14
335	111.667	0.691527	0.069154	9	1.50432	0.848795	17	1.71886	0.580375	14
336	112	0.692046	0.068367	9	1.50204	0.846185	17	1.71824	0.579479	14
337	112.333	0.694147	0.068836	9	1.49871	0.842954	17	1.71007	0.572262	14
338	112.667	0.693663	0.070866	9	1.49701	0.841554	17	1.70134	0.568784	14
339	113	0.693937	0.070995	9	1.49598	0.840936	17	1.69331	0.565756	14
340	113.333	0.693799	0.069772	9	1.49405	0.838784	17	1.6897	0.566025	14
341	113.667	0.694335	0.06965	9	1.49243	0.838633	17	1.68964	0.56755	14
342	114	0.694685	0.071099	9	1.48981	0.836089	17	1.68555	0.559949	14
343	114.333	0.692668	0.073606	9	1.48912	0.833717	17	1.66745	0.550419	14
344	114.667	0.691419	0.074113	9	1.48787	0.832669	17	1.67696	0.553639	14
345	115	0.690167	0.072609	9	1.48492	0.831272	17	1.67471	0.55666	14
346	115.333	0.68943	0.071873	9	1.4796	0.826841	17	1.66201	0.554749	14
347	115.667	0.689434	0.070112	9	1.47655	0.825839	17	1.65356	0.554665	14
348	116	0.689564	0.069548	9	1.4714	0.825394	17	1.65926	0.56877	14
349	116.333	0.688779	0.06986	9	1.46909	0.826441	17	1.64868	0.563158	14
350	116.667	0.688892	0.070533	9	1.4619	0.824365	17	1.6406	0.554756	14
351	117	0.688638	0.071915	9	1.45859	0.820855	17	1.6357	0.55194	14
352	117.333	0.689452	0.071212	9	1.46032	0.819057	17	1.64658	0.559587	14
353	117.667	0.687988	0.071738	9	1.45826	0.818069	17	1.63908	0.553635	14
354	118	0.686056	0.072429	9	1.45153	0.817994	17	1.63765	0.549865	14
355	118.333	0.684013	0.073212	9	1.44894	0.817958	17	1.63309	0.547163	14
356	118.667	0.684796	0.075905	9	1.44716	0.81955	17	1.62741	0.543745	14
357	119	0.686875	0.074652	9	1.44497	0.819149	17	1.62662	0.553204	14
358	119.333	0.687977	0.074508	9	1.44506	0.818466	17	1.62719	0.561353	14
359	119.667	0.686685	0.072929	9	1.4503	0.812228	17	1.6205	0.559783	14
360	120	0.686677	0.073027	9	1.44552	0.80754	17	1.61207	0.553467	14

## Sheet: Figure 1E
Max normalized fluorescence
Each data point is the maximum average fluorescence value of the cell soma of any time point (usually a frame between 0 and 15 seconds) in a single video. Videos are the same as Figure 1D.
Dendrite cut	Axon cut
7.64779	3.79835
3.92437	4.22531
4.008	5.2844
3.43371	6.53721
6.59091	4.21407
4.89543	5.42558
6.14761	4.52197
3.03989	4.23434
4.06199	3.72694
5.31145	7.16686
4.29547	5.03535
5.60244	6.69483
7.75083	5.69936
5.04303	6.70761
2.77858
5.09757
6.46645

## Sheet: Figure 2A+B
GCaMP6F traces
Quantification and display of data is identical to figure 1D and 2A. Image acquisition was stopped at 60s (see methods).
Dendrite Cut (Fig 2A)																														Axon Cut (Fig 2B)
		Control			Ca-a1D A			Ca-a1D B			Cac			Ca-Ma2d			Ca-a1T			Ca-beta A			Ca-beta B			stj						Control			Ca-a1D A			Ca-a1D B			Cac			Ca-Ma2d			Ca-a1T
Frame # in video	Seconds	Average	Stdev	n	Average	Stdev	n	Average	Stdev	n	Average	Stdev	n	Average	Stdev	n	Average	Stdev	n	Average	Stdev	n	Average	Stdev	n	Average	Stdev	n		Frame # in video	Seconds	Average	Stdev	n	Average	Stdev	n	Average	Stdev	n	Average	Stdev	n	Average	Stdev	n	Average	Stdev	n
1	0.333333	1	0	14	1	0	12	1	0	21	1	0	14	1	0	10	1.03121	0.108106	12	1	0	20	1	0	16	1	0	16		1	0.333333	1	0	14	1	0	15	1	0	16	1	0	24	1	0	9	1	0	11
2	0.666667	1.01406	0.0551633	14	0.986868	0.043693	12	1.02091	0.114264	21	1.02781	0.0589381	14	1.07374	0.082931	10	1.04653	0.15083	12	1.01384	0.0613593	20	0.991631	0.0294694	16	0.999535	0.0625168	16		2	0.666667	1.14342	0.340321	14	1.0868	0.21658	15	1.07878	0.186166	16	1.26016	0.586361	24	1.02951	0.0994554	9	1.00723	0.103925	11
3	1	1.26257	0.427728	14	1.02655	0.103438	12	1.16859	0.349213	21	1.22561	0.277795	14	1.22499	0.243257	10	1.05569	0.181442	12	1.03271	0.127654	20	1.02615	0.0645623	16	1.02609	0.103327	16		3	1	1.34813	0.435117	14	1.1641	0.262291	15	1.34957	0.527547	16	1.59656	0.977777	24	1.16274	0.204791	9	1.13004	0.187984	11
4	1.33333	1.70636	0.77277	14	1.07687	0.194914	12	1.37249	0.539969	21	1.70679	0.552855	14	1.46282	0.331935	10	1.0741	0.210955	12	1.08769	0.201894	20	1.09434	0.154837	16	1.07202	0.19948	16		4	1.33333	1.68849	0.63941	14	1.29878	0.338285	15	1.77493	1.02743	16	2.01632	1.18867	24	1.51159	0.554202	9	1.30235	0.317626	11
5	1.66667	2.0337	0.83534	14	1.12499	0.273165	12	1.55651	0.795709	21	2.23464	0.868407	14	1.82536	0.434469	10	1.11065	0.267317	12	1.20891	0.418428	20	1.19517	0.285326	16	1.14661	0.347839	16		5	1.66667	2.13379	0.808729	14	1.45444	0.477236	15	2.13022	1.29158	16	2.31241	1.2379	24	1.82388	0.889211	9	1.50442	0.402928	11
6	2	2.34121	1.03724	14	1.17864	0.355465	12	1.72393	0.994511	21	2.65527	1.03652	14	2.17353	0.625986	10	1.1636	0.335306	12	1.35743	0.738157	20	1.28536	0.420342	16	1.20648	0.440004	16		6	2	2.4826	0.986455	14	1.61574	0.665016	15	2.37657	1.44554	16	2.55247	1.26564	24	2.18432	1.0983	9	1.6618	0.557657	11
7	2.33333	2.52142	1.04498	14	1.21351	0.448436	12	1.89915	1.10705	21	2.98431	1.13387	14	2.47326	0.791519	10	1.19914	0.420702	12	1.46895	0.914055	20	1.35167	0.526581	16	1.27244	0.551577	16		7	2.33333	2.74965	1.06844	14	1.76403	0.850192	15	2.53901	1.45161	16	2.69792	1.29145	24	2.47213	1.26233	9	1.77988	0.666543	11
8	2.66667	2.73166	1.12263	14	1.25994	0.535662	12	2.03132	1.23574	21	3.21578	1.2427	14	2.74025	0.987694	10	1.22838	0.51686	12	1.53715	0.975974	20	1.41588	0.609715	16	1.33168	0.647921	16		8	2.66667	2.9592	1.13024	14	1.8866	1.00311	15	2.68741	1.48549	16	2.84185	1.31459	24	2.67424	1.39259	9	1.88973	0.764311	11
9	3	2.90166	1.17387	14	1.31039	0.610053	12	2.11444	1.31866	21	3.36522	1.32933	14	2.96414	1.09767	10	1.26663	0.599791	12	1.59198	0.993142	20	1.47196	0.676209	16	1.37182	0.722288	16		9	3	3.10462	1.17431	14	2.01696	1.14682	15	2.79685	1.50113	16	2.97766	1.31686	24	2.84397	1.4802	9	2.0136	0.834365	11
10	3.33333	3.1109	1.22117	14	1.36189	0.680649	12	2.18382	1.38463	21	3.46611	1.35015	14	3.16876	1.18333	10	1.30761	0.677597	12	1.65389	1.06621	20	1.51279	0.72272	16	1.40411	0.787856	16		10	3.33333	3.1955	1.19469	14	2.11884	1.25003	15	2.95134	1.50427	16	3.11502	1.28214	24	2.99346	1.51674	9	2.13657	0.901191	11
11	3.66667	3.25606	1.25731	14	1.39785	0.741386	12	2.23586	1.44367	21	3.53425	1.34953	14	3.32005	1.21239	10	1.34206	0.73437	12	1.71365	1.14204	20	1.55114	0.758034	16	1.4271	0.836005	16		11	3.66667	3.2452	1.20594	14	2.21254	1.33409	15	3.08393	1.54098	16	3.24675	1.25041	24	3.10657	1.54666	9	2.2575	0.9584	11
12	4	3.36209	1.27153	14	1.43251	0.796612	12	2.28755	1.47989	21	3.60632	1.34821	14	3.44952	1.20978	10	1.37878	0.793291	12	1.76521	1.20981	20	1.58429	0.782773	16	1.45284	0.893946	16		12	4	3.3126	1.21374	14	2.2975	1.39951	15	3.18187	1.56671	16	3.36323	1.24153	24	3.19613	1.55179	9	2.36562	1.02019	11
13	4.33333	3.46074	1.26761	14	1.46493	0.842027	12	2.34513	1.50438	21	3.66432	1.3207	14	3.56826	1.22765	10	1.40812	0.84816	12	1.81063	1.28306	20	1.62627	0.803598	16	1.4669	0.928658	16		13	4.33333	3.35691	1.23726	14	2.368	1.46099	15	3.3132	1.58639	16	3.43974	1.25336	24	3.2632	1.54861	9	2.45732	1.09566	11
14	4.66667	3.51959	1.27614	14	1.49085	0.873649	12	2.35076	1.50037	21	3.70137	1.28998	14	3.62664	1.15516	10	1.43329	0.890008	12	1.84782	1.33291	20	1.66698	0.817342	16	1.48266	0.951896	16		14	4.66667	3.37563	1.23427	14	2.42067	1.48015	15	3.41413	1.62353	16	3.50177	1.25511	24	3.34497	1.51967	9	2.55496	1.15772	11
15	5	3.5597	1.28211	14	1.52107	0.900067	12	2.35181	1.49012	21	3.73305	1.27673	14	3.68053	1.12564	10	1.46229	0.940416	12	1.88004	1.37307	20	1.69791	0.833344	16	1.53329	1.01259	16		15	5	3.39499	1.21604	14	2.46649	1.49921	15	3.46127	1.64435	16	3.55421	1.23492	24	3.42512	1.47227	9	2.63434	1.21282	11
16	5.33333	3.57827	1.26876	14	1.55328	0.922489	12	2.35804	1.48442	21	3.759	1.25841	14	3.74126	1.10353	10	1.49338	0.979526	12	1.90835	1.40149	20	1.71879	0.839886	16	1.5594	1.04595	16		16	5.33333	3.42067	1.20275	14	2.49335	1.45994	15	3.51315	1.66349	16	3.60299	1.21303	24	3.49261	1.41242	9	2.72598	1.26746	11
17	5.66667	3.59763	1.2512	14	1.56729	0.940409	12	2.34788	1.47261	21	3.75457	1.24882	14	3.79511	1.08364	10	1.50371	1.00481	12	1.93588	1.4313	20	1.74464	0.844541	16	1.58006	1.07697	16		17	5.66667	3.42927	1.19298	14	2.54606	1.4614	15	3.54479	1.67937	16	3.6338	1.17201	24	3.53252	1.37721	9	2.79212	1.32285	11
18	6	3.62233	1.22861	14	1.57736	0.95267	12	2.35745	1.46942	21	3.7546	1.2411	14	3.88041	1.06988	10	1.52476	1.03177	12	1.95612	1.44511	20	1.76835	0.851448	16	1.59416	1.09057	16		18	6	3.42361	1.185	14	2.57691	1.45128	15	3.57227	1.6902	16	3.66746	1.12631	24	3.58337	1.32779	9	2.88126	1.36566	11
19	6.33333	3.62052	1.19465	14	1.58938	0.948465	12	2.35957	1.44905	21	3.74916	1.22677	14	3.90818	1.06292	10	1.54585	1.06152	12	1.97431	1.45917	20	1.7839	0.860177	16	1.60446	1.09792	16		19	6.33333	3.41921	1.18219	14	2.60391	1.44256	15	3.59503	1.70682	16	3.69651	1.09945	24	3.6277	1.26577	9	2.92721	1.42116	11
20	6.66667	3.61408	1.18833	14	1.6004	0.951068	12	2.37294	1.44796	21	3.7589	1.22295	14	3.91746	1.05341	10	1.56198	1.07986	12	1.98855	1.44821	20	1.80439	0.876775	16	1.60597	1.0983	16		20	6.66667	3.42515	1.20269	14	2.62513	1.43485	15	3.5931	1.70425	16	3.71279	1.07006	24	3.65231	1.20784	9	2.97717	1.48656	11
21	7	3.6215	1.17939	14	1.59973	0.951503	12	2.38337	1.44543	21	3.74865	1.21141	14	3.92046	1.04164	10	1.57585	1.09568	12	2.00535	1.44457	20	1.81216	0.882695	16	1.61389	1.10859	16		21	7	3.40684	1.19029	14	2.65194	1.42752	15	3.60254	1.6818	16	3.72886	1.05042	24	3.66017	1.16807	9	3.02451	1.53538	11
22	7.33333	3.62527	1.14772	14	1.60714	0.948769	12	2.36456	1.42541	21	3.73651	1.20137	14	3.89415	1.02453	10	1.57868	1.10579	12	2.02186	1.44873	20	1.82754	0.894935	16	1.62465	1.11872	16		22	7.33333	3.40934	1.16855	14	2.6716	1.41155	15	3.60764	1.67597	16	3.74442	1.03231	24	3.68826	1.12262	9	3.05379	1.56043	11
23	7.66667	3.60901	1.11892	14	1.61326	0.949258	12	2.35204	1.41562	21	3.72643	1.18651	14	3.87909	1.0043	10	1.59814	1.11767	12	2.02791	1.44629	20	1.83526	0.90177	16	1.63165	1.12847	16		23	7.66667	3.39618	1.16828	14	2.69958	1.39213	15	3.60981	1.66024	16	3.75622	1.01059	24	3.711	1.09333	9	3.09227	1.59112	11
24	8	3.59679	1.11167	14	1.62831	0.959324	12	2.32301	1.40771	21	3.71492	1.17741	14	3.85072	0.976528	10	1.61012	1.12896	12	2.03455	1.4366	20	1.84481	0.903849	16	1.63123	1.12554	16		24	8	3.38586	1.1579	14	2.71572	1.38096	15	3.61146	1.64345	16	3.74362	0.992948	24	3.71465	1.06341	9	3.11802	1.61039	11
25	8.33333	3.60949	1.1001	14	1.63029	0.955661	12	2.31127	1.40216	21	3.69968	1.16535	14	3.84001	0.97223	10	1.62051	1.13496	12	2.0454	1.43042	20	1.85697	0.91033	16	1.64016	1.12501	16		25	8.33333	3.38005	1.14127	14	2.72495	1.3723	15	3.61406	1.63821	16	3.73374	0.979058	24	3.72085	1.02725	9	3.12757	1.62468	11
26	8.66667	3.56452	1.08195	14	1.63765	0.9585	12	2.31611	1.37787	21	3.67972	1.15401	14	3.82571	0.965354	10	1.62602	1.1432	12	2.04842	1.42346	20	1.86621	0.916468	16	1.64845	1.12379	16		26	8.66667	3.36887	1.13519	14	2.73426	1.36599	15	3.61024	1.62418	16	3.72954	0.974897	24	3.7232	1.00344	9	3.1443	1.63999	11
27	9	3.55393	1.04922	14	1.63393	0.930078	12	2.31026	1.3616	21	3.65793	1.14229	14	3.80476	0.94926	10	1.63659	1.14911	12	2.04987	1.41312	20	1.87891	0.915907	16	1.65643	1.11975	16		27	9	3.39063	1.07143	14	2.74137	1.34261	15	3.6077	1.61731	16	3.72375	0.967214	24	3.74474	0.965419	9	3.14708	1.6489	11
28	9.33333	3.55532	1.03497	14	1.63993	0.92375	12	2.30567	1.34966	21	3.6395	1.12945	14	3.78411	0.9427	10	1.64929	1.14779	12	2.05526	1.40586	20	1.88282	0.908614	16	1.66254	1.11902	16		28	9.33333	3.36541	1.05807	14	2.75501	1.33575	15	3.58729	1.58337	16	3.72454	0.965251	24	3.73002	0.925882	9	3.1442	1.65734	11
29	9.66667	3.52643	1.0348	14	1.63987	0.929066	12	2.31594	1.35792	21	3.62586	1.11916	14	3.73641	0.946343	10	1.65306	1.14614	12	2.05924	1.39937	20	1.88982	0.911091	16	1.66534	1.11749	16		29	9.66667	3.34328	1.05128	14	2.76705	1.32079	15	3.56996	1.55385	16	3.71655	0.959691	24	3.73278	0.889396	9	3.14846	1.66682	11
30	10	3.51788	1.01114	14	1.63371	0.931158	12	2.30097	1.34632	21	3.61065	1.10357	14	3.71503	0.93679	10	1.6593	1.14829	12	2.06507	1.39109	20	1.89069	0.912951	16	1.66558	1.11518	16		30	10	3.32617	1.03837	14	2.76218	1.29971	15	3.55686	1.53653	16	3.70889	0.953023	24	3.72999	0.865877	9	3.1196	1.66749	11
31	10.3333	3.51647	0.991393	14	1.63874	0.938283	12	2.3028	1.34949	21	3.60762	1.09356	14	3.69135	0.924489	10	1.66341	1.14759	12	2.0629	1.38869	20	1.89354	0.906242	16	1.65944	1.11221	16		31	10.3333	3.3244	1.00283	14	2.76779	1.28505	15	3.54092	1.52586	16	3.70928	0.941844	24	3.7053	0.851019	9	3.10829	1.67182	11
32	10.6667	3.48368	0.972837	14	1.64128	0.945451	12	2.30584	1.35626	21	3.60058	1.08802	14	3.67185	0.91955	10	1.66946	1.14739	12	2.0628	1.38023	20	1.89567	0.902415	16	1.65371	1.10818	16		32	10.6667	3.29863	0.996886	14	2.76645	1.27112	15	3.51907	1.51239	16	3.69747	0.925828	24	3.69539	0.847639	9	3.10745	1.66296	11
33	11	3.47717	0.947291	14	1.63703	0.946334	12	2.30363	1.35479	21	3.58424	1.08794	14	3.63686	0.885225	10	1.67533	1.14585	12	2.06439	1.37697	20	1.89534	0.901877	16	1.65939	1.10632	16		33	11	3.28476	0.991447	14	2.7556	1.26374	15	3.50219	1.49742	16	3.67867	0.9207	24	3.66739	0.836132	9	3.10713	1.6489	11
34	11.3333	3.46356	0.924958	14	1.62841	0.94733	12	2.29505	1.35487	21	3.57254	1.07579	14	3.58853	0.887752	10	1.67777	1.14418	12	2.07532	1.39247	20	1.89685	0.898121	16	1.65352	1.09299	16		34	11.3333	3.28407	0.982272	14	2.7455	1.2478	15	3.49266	1.47719	16	3.66842	0.93071	24	3.64863	0.823232	9	3.14523	1.62802	11
35	11.6667	3.44681	0.913112	14	1.62686	0.952915	12	2.28263	1.3424	21	3.5527	1.07465	14	3.5459	0.868008	10	1.68562	1.14357	12	2.08393	1.39928	20	1.89328	0.896202	16	1.65229	1.08679	16		35	11.6667	3.27645	0.959388	14	2.7394	1.22855	15	3.4853	1.45501	16	3.64603	0.924349	24	3.67456	0.802701	9	3.13799	1.62517	11
36	12	3.42207	0.922922	14	1.62776	0.958975	12	2.27409	1.33874	21	3.53595	1.07373	14	3.51733	0.850924	10	1.68952	1.13843	12	2.08782	1.39402	20	1.89431	0.891412	16	1.6566	1.08555	16		36	12	3.25247	0.950301	14	2.74153	1.21102	15	3.47824	1.44319	16	3.61914	0.927463	24	3.65558	0.789777	9	3.13354	1.60676	11
37	12.3333	3.42459	0.922231	14	1.62486	0.970818	12	2.26366	1.32754	21	3.51512	1.07139	14	3.49347	0.832661	10	1.69275	1.13883	12	2.08655	1.39131	20	1.89285	0.88985	16	1.65372	1.0806	16		37	12.3333	3.22365	0.945145	14	2.744	1.19313	15	3.46379	1.44083	16	3.59814	0.921256	24	3.64046	0.774208	9	3.14291	1.59542	11
38	12.6667	3.3924	0.88308	14	1.62242	0.973285	12	2.25665	1.31864	21	3.48747	1.07404	14	3.4669	0.819378	10	1.69695	1.13956	12	2.08832	1.38142	20	1.8909	0.885479	16	1.6527	1.07049	16		38	12.6667	3.22584	0.935363	14	2.73401	1.18382	15	3.45729	1.43518	16	3.5815	0.91651	24	3.6522	0.754874	9	3.13511	1.58123	11
39	13	3.39077	0.862426	14	1.61629	0.973105	12	2.26911	1.32776	21	3.46634	1.07357	14	3.44926	0.806503	10	1.69264	1.13708	12	2.09096	1.37744	20	1.892	0.882806	16	1.65048	1.06259	16		39	13	3.22787	0.916353	14	2.72058	1.16772	15	3.45602	1.41045	16	3.56584	0.918768	24	3.62378	0.739066	9	3.11892	1.57258	11
40	13.3333	3.39466	0.84631	14	1.60298	0.977287	12	2.26261	1.31949	21	3.4424	1.06743	14	3.42953	0.793165	10	1.6922	1.13159	12	2.09372	1.36984	20	1.89361	0.877335	16	1.6455	1.05087	16		40	13.3333	3.2011	0.918812	14	2.71145	1.15136	15	3.45807	1.37265	16	3.55757	0.921624	24	3.63109	0.708836	9	3.10935	1.5628	11
41	13.6667	3.38722	0.842396	14	1.59508	0.982004	12	2.24872	1.30516	21	3.41892	1.06309	14	3.41433	0.786719	10	1.69015	1.1242	12	2.10197	1.36893	20	1.89302	0.879519	16	1.64195	1.04146	16		41	13.6667	3.17689	0.919789	14	2.70548	1.13883	15	3.44875	1.34844	16	3.54177	0.91486	24	3.60571	0.709421	9	3.09948	1.55671	11
42	14	3.36283	0.836612	14	1.59018	0.984978	12	2.23544	1.29409	21	3.40311	1.06129	14	3.39546	0.773153	10	1.68585	1.11931	12	2.10153	1.36504	20	1.89435	0.869775	16	1.63712	1.03412	16		42	14	3.15478	0.921587	14	2.69837	1.13132	15	3.4316	1.31634	16	3.54018	0.90728	24	3.59919	0.700644	9	3.07172	1.54372	11
43	14.3333	3.33879	0.829113	14	1.58482	0.985945	12	2.22493	1.28977	21	3.38543	1.05876	14	3.37605	0.761407	10	1.68628	1.11662	12	2.10348	1.35752	20	1.8901	0.865681	16	1.63574	1.0244	16		43	14.3333	3.13901	0.913419	14	2.68251	1.11421	15	3.40904	1.30109	16	3.52205	0.905497	24	3.58879	0.694522	9	3.05863	1.53685	11
44	14.6667	3.30577	0.848987	14	1.5832	0.99018	12	2.21805	1.28059	21	3.37125	1.05699	14	3.35442	0.755447	10	1.68791	1.11487	12	2.10142	1.35008	20	1.88693	0.859467	16	1.63944	1.01867	16		44	14.6667	3.13445	0.885577	14	2.66487	1.10221	15	3.38414	1.28285	16	3.51281	0.90921	24	3.58012	0.696025	9	3.05899	1.52759	11
45	15	3.27404	0.833063	14	1.58282	0.992579	12	2.20498	1.27212	21	3.34896	1.04729	14	3.34157	0.751086	10	1.68955	1.11024	12	2.09978	1.34401	20	1.87761	0.848828	16	1.62584	1.00944	16		45	15	3.12224	0.877202	14	2.65035	1.09066	15	3.3723	1.27324	16	3.50462	0.916593	24	3.5565	0.696916	9	3.03726	1.51799	11
46	15.3333	3.27394	0.82035	14	1.57413	0.996469	12	2.19615	1.26422	21	3.3248	1.04519	14	3.32584	0.741547	10	1.68962	1.10396	12	2.09231	1.33566	20	1.86944	0.848605	16	1.61752	1.00095	16		46	15.3333	3.0948	0.88286	14	2.63854	1.07457	15	3.35792	1.26383	16	3.48718	0.917666	24	3.54524	0.689005	9	3.02483	1.50497	11
47	15.6667	3.25432	0.815004	14	1.56556	0.996141	12	2.18228	1.2598	21	3.29598	1.03043	14	3.30754	0.734182	10	1.68857	1.09747	12	2.09513	1.32635	20	1.86508	0.847662	16	1.61463	0.993248	16		47	15.6667	3.07223	0.885399	14	2.63517	1.06331	15	3.34554	1.2534	16	3.476	0.920821	24	3.54884	0.675286	9	3.01918	1.49103	11
48	16	3.21521	0.817885	14	1.55941	0.996472	12	2.17436	1.24746	21	3.27509	1.01941	14	3.29642	0.745018	10	1.68884	1.09286	12	2.09063	1.32206	20	1.86099	0.837615	16	1.60801	0.985788	16		48	16	3.0605	0.86776	14	2.61599	1.05272	15	3.32605	1.24454	16	3.46932	0.920514	24	3.55044	0.662713	9	3.02695	1.48596	11
49	16.3333	3.20169	0.800551	14	1.55229	0.998017	12	2.1645	1.23635	21	3.25609	1.02009	14	3.28135	0.735679	10	1.68699	1.08582	12	2.08778	1.31346	20	1.8597	0.833729	16	1.60391	0.974855	16		49	16.3333	3.05332	0.849919	14	2.60243	1.04211	15	3.31669	1.24431	16	3.45681	0.909809	24	3.52845	0.658494	9	3.01062	1.47576	11
50	16.6667	3.19067	0.793371	14	1.54341	1.0013	12	2.15205	1.22656	21	3.23857	1.02091	14	3.25402	0.730052	10	1.68775	1.08028	12	2.08802	1.30687	20	1.85168	0.82184	16	1.60889	0.974172	16		50	16.6667	3.06276	0.832567	14	2.60229	1.0315	15	3.30558	1.24241	16	3.44483	0.921404	24	3.51708	0.646258	9	2.99386	1.46261	11
51	17	3.172	0.782397	14	1.53779	0.999071	12	2.13965	1.21921	21	3.22563	1.01291	14	3.23203	0.721394	10	1.68349	1.07591	12	2.08694	1.30226	20	1.84798	0.807273	16	1.60065	0.963248	16		51	17	3.04265	0.827515	14	2.59712	1.02866	15	3.29775	1.2354	16	3.42597	0.923977	24	3.49877	0.653996	9	2.97804	1.45415	11
52	17.3333	3.15812	0.772614	14	1.53439	0.995118	12	2.12952	1.20952	21	3.21949	1.01623	14	3.21628	0.717671	10	1.67404	1.07032	12	2.08575	1.29496	20	1.84218	0.801597	16	1.59586	0.958597	16		52	17.3333	3.02635	0.822216	14	2.58166	1.01693	15	3.2894	1.23081	16	3.39588	0.916389	24	3.47605	0.67269	9	2.96473	1.44827	11
53	17.6667	3.14867	0.756636	14	1.53317	0.991656	12	2.11791	1.19219	21	3.20015	1.01439	14	3.1897	0.699866	10	1.67062	1.05926	12	2.08229	1.28821	20	1.83497	0.799848	16	1.59281	0.952888	16		53	17.6667	3.02838	0.799873	14	2.57202	1.01084	15	3.27665	1.22121	16	3.3698	0.906635	24	3.46201	0.665928	9	2.96987	1.44187	11
54	18	3.16767	0.76365	14	1.52568	0.985516	12	2.11104	1.18788	21	3.1829	1.0131	14	3.16982	0.697459	10	1.66645	1.0529	12	2.08209	1.28305	20	1.82962	0.793974	16	1.58596	0.947658	16		54	18	3.01509	0.803052	14	2.55895	1.00114	15	3.26615	1.21573	16	3.35578	0.907427	24	3.43546	0.662825	9	2.94924	1.43039	11
55	18.3333	3.1528	0.740979	14	1.517	0.986783	12	2.09986	1.17515	21	3.17539	1.01066	14	3.14849	0.681613	10	1.66168	1.04292	12	2.08082	1.27325	20	1.82439	0.785714	16	1.57677	0.939866	16		55	18.3333	2.99068	0.799107	14	2.54802	0.985827	15	3.25647	1.2071	16	3.34439	0.90914	24	3.41242	0.660843	9	2.92661	1.42195	11
56	18.6667	3.14727	0.735233	14	1.5124	0.988957	12	2.09151	1.16603	21	3.16282	1.00072	14	3.12966	0.683262	10	1.65594	1.03488	12	2.07698	1.26582	20	1.81376	0.776993	16	1.56705	0.934292	16		56	18.6667	2.97103	0.796467	14	2.54247	0.972764	15	3.24369	1.19837	16	3.33256	0.92096	24	3.42035	0.662377	9	2.93834	1.41895	11
57	19	3.13075	0.733156	14	1.50775	0.987794	12	2.08245	1.15429	21	3.13868	0.996087	14	3.10672	0.679212	10	1.65235	1.02865	12	2.07587	1.26217	20	1.80475	0.770113	16	1.56074	0.927266	16		57	19	2.94769	0.804639	14	2.53798	0.95847	15	3.22771	1.19305	16	3.33082	0.93266	24	3.40191	0.647749	9	2.92572	1.40725	11
58	19.3333	3.1096	0.718843	14	1.50283	0.989957	12	2.06634	1.14901	21	3.11963	0.996506	14	3.08822	0.671963	10	1.6478	1.02164	12	2.07281	1.25682	20	1.79486	0.762381	16	1.55304	0.916391	16		58	19.3333	2.95854	0.79327	14	2.53176	0.947136	15	3.21258	1.18382	16	3.32166	0.920732	24	3.37923	0.643822	9	2.92549	1.39936	11
59	19.6667	3.09873	0.720312	14	1.49646	0.983126	12	2.05294	1.14314	21	3.10175	0.992782	14	3.06666	0.662852	10	1.64195	1.01962	12	2.07071	1.24989	20	1.78689	0.75498	16	1.54564	0.900805	16		59	19.6667	2.9397	0.789504	14	2.51861	0.930347	15	3.19929	1.1806	16	3.30166	0.9048	24	3.3744	0.64733	9	2.91572	1.38925	11
60	20	3.07726	0.695521	14	1.49059	0.980268	12	2.04044	1.13584	21	3.09161	0.992232	14	3.05227	0.664995	10	1.63855	1.0148	12	2.0734	1.2416	20	1.77684	0.747151	16	1.54689	0.890886	16		60	20	2.91698	0.78712	14	2.50335	0.916883	15	3.18191	1.17023	16	3.29869	0.920266	24	3.35707	0.65223	9	2.90057	1.37224	11
61	20.3333	3.05907	0.687251	14	1.48828	0.977054	12	2.03645	1.13138	21	3.07314	0.986277	14	3.04459	0.666652	10	1.6372	1.01262	12	2.07302	1.23927	20	1.77077	0.743431	16	1.53967	0.880844	16		61	20.3333	2.89684	0.780656	14	2.49053	0.906902	15	3.16914	1.16623	16	3.27664	0.914595	24	3.33558	0.634907	9	2.88865	1.36451	11
62	20.6667	3.04217	0.690505	14	1.48216	0.973529	12	2.0337	1.12209	21	3.05747	0.978909	14	3.02903	0.657501	10	1.63932	1.01265	12	2.07376	1.23349	20	1.76541	0.739347	16	1.53149	0.873056	16		62	20.6667	2.89424	0.770041	14	2.48195	0.90294	15	3.14998	1.1605	16	3.26409	0.914681	24	3.3022	0.628689	9	2.87504	1.35302	11
63	21	3.02956	0.696221	14	1.47427	0.972999	12	2.02236	1.11587	21	3.05116	0.984311	14	3.00869	0.646609	10	1.63855	1.0108	12	2.0678	1.2281	20	1.76136	0.737375	16	1.52768	0.868875	16		63	21	2.89805	0.749418	14	2.47426	0.895557	15	3.12699	1.15765	16	3.25412	0.921092	24	3.28631	0.629347	9	2.87902	1.34307	11
64	21.3333	3.00881	0.68499	14	1.46673	0.972545	12	2.01052	1.10932	21	3.03774	0.979298	14	2.98811	0.640094	10	1.64037	1.00639	12	2.06011	1.22419	20	1.75732	0.734319	16	1.52277	0.865486	16		64	21.3333	2.89151	0.732633	14	2.4668	0.889884	15	3.11252	1.15079	16	3.24363	0.915123	24	3.27604	0.590506	9	2.85997	1.33069	11
65	21.6667	2.99161	0.679836	14	1.46501	0.972495	12	1.99546	1.10323	21	3.02169	0.976612	14	2.96921	0.630791	10	1.64003	1.00394	12	2.05487	1.21843	20	1.75258	0.726326	16	1.51879	0.862641	16		65	21.6667	2.8851	0.723335	14	2.44865	0.878415	15	3.10122	1.14724	16	3.23526	0.922105	24	3.26376	0.575168	9	2.85315	1.33768	11
66	22	2.97684	0.677542	14	1.45936	0.96223	12	1.98224	1.09123	21	3.01029	0.975805	14	2.95488	0.62849	10	1.63467	0.994606	12	2.05466	1.21638	20	1.74615	0.724586	16	1.51123	0.854062	16		66	22	2.87781	0.718307	14	2.4303	0.868668	15	3.09005	1.14834	16	3.23892	0.949312	24	3.22338	0.578311	9	2.8339	1.32896	11
67	22.3333	2.95682	0.670274	14	1.45537	0.958677	12	1.96711	1.07937	21	2.99453	0.969257	14	2.93833	0.624959	10	1.63588	0.991346	12	2.04584	1.20955	20	1.73628	0.71829	16	1.50834	0.849436	16		67	22.3333	2.85914	0.709032	14	2.41987	0.862192	15	3.08451	1.13941	16	3.22364	0.944676	24	3.20424	0.594742	9	2.82731	1.32512	11
68	22.6667	2.93628	0.669437	14	1.45073	0.955653	12	1.95898	1.0728	21	2.97648	0.966548	14	2.92331	0.619624	10	1.63476	0.988575	12	2.04068	1.20453	20	1.72804	0.711323	16	1.49674	0.838617	16		68	22.6667	2.83833	0.702677	14	2.40313	0.852891	15	3.07974	1.1371	16	3.21411	0.946598	24	3.18601	0.60313	9	2.82741	1.32419	11
69	23	2.91881	0.680878	14	1.44835	0.950248	12	1.95292	1.06862	21	2.96904	0.967319	14	2.90339	0.617463	10	1.63111	0.986774	12	2.0361	1.19758	20	1.72943	0.711624	16	1.48677	0.829394	16		69	23	2.81686	0.698175	14	2.38545	0.84273	15	3.07453	1.12664	16	3.19612	0.943999	24	3.16118	0.596825	9	2.80744	1.31505	11
70	23.3333	2.89851	0.689251	14	1.44535	0.943632	12	1.94616	1.06492	21	2.96102	0.968219	14	2.88127	0.613206	10	1.62676	0.983758	12	2.03189	1.19146	20	1.72782	0.703816	16	1.47791	0.821494	16		70	23.3333	2.81284	0.676738	14	2.37671	0.833348	15	3.0673	1.12928	16	3.18824	0.936639	24	3.14022	0.591936	9	2.78646	1.30406	11
71	23.6667	2.87433	0.68706	14	1.44311	0.940164	12	1.94107	1.05652	21	2.94612	0.967963	14	2.85943	0.607806	10	1.62388	0.98103	12	2.03492	1.18429	20	1.72348	0.699618	16	1.47168	0.813464	16		71	23.6667	2.7985	0.678347	14	2.36551	0.823993	15	3.05061	1.12317	16	3.18147	0.928378	24	3.11547	0.592389	9	2.7685	1.29675	11
72	24	2.85755	0.69021	14	1.44017	0.940788	12	1.93546	1.05339	21	2.92724	0.964463	14	2.84025	0.607189	10	1.61819	0.979389	12	2.03116	1.17763	20	1.71904	0.694349	16	1.46526	0.805744	16		72	24	2.77902	0.686792	14	2.3518	0.815958	15	3.04248	1.12275	16	3.15942	0.928434	24	3.10258	0.600978	9	2.74902	1.29325	11
73	24.3333	2.83977	0.691193	14	1.43125	0.93796	12	1.92913	1.04895	21	2.9125	0.956793	14	2.83558	0.615911	10	1.61292	0.973247	12	2.02706	1.17252	20	1.71338	0.68973	16	1.45577	0.797275	16		73	24.3333	2.77449	0.684097	14	2.34204	0.803409	15	3.02904	1.11449	16	3.15431	0.936765	24	3.08675	0.605645	9	2.73891	1.28389	11
74	24.6667	2.82091	0.691256	14	1.42783	0.938018	12	1.93182	1.04713	21	2.89174	0.947871	14	2.82266	0.610036	10	1.60911	0.969975	12	2.02516	1.16687	20	1.70726	0.685038	16	1.45027	0.794445	16		74	24.6667	2.78276	0.670173	14	2.33706	0.795867	15	3.01796	1.12083	16	3.15252	0.957251	24	3.06658	0.608743	9	2.74356	1.27257	11
75	25	2.80025	0.68953	14	1.42396	0.939196	12	1.92346	1.03839	21	2.87882	0.944776	14	2.80255	0.604246	10	1.61005	0.967674	12	2.02618	1.16261	20	1.70193	0.675883	16	1.44492	0.793145	16		75	25	2.7758	0.665804	14	2.32835	0.790362	15	3.00178	1.1144	16	3.13308	0.951658	24	3.03497	0.611409	9	2.71874	1.25764	11
76	25.3333	2.77854	0.68968	14	1.41614	0.933597	12	1.91031	1.02336	21	2.86535	0.941861	14	2.78562	0.601402	10	1.60648	0.961516	12	2.02755	1.15993	20	1.69578	0.667093	16	1.43929	0.788049	16		76	25.3333	2.7705	0.647049	14	2.31651	0.784795	15	2.99106	1.11282	16	3.11586	0.946841	24	3.0094	0.622598	9	2.69749	1.24588	11
77	25.6667	2.75739	0.690581	14	1.41253	0.93013	12	1.90192	1.00873	21	2.85016	0.94202	14	2.77065	0.599433	10	1.60233	0.958362	12	2.02562	1.15102	20	1.68711	0.656956	16	1.43142	0.779436	16		77	25.6667	2.75459	0.637994	14	2.30164	0.777793	15	2.97602	1.10392	16	3.10155	0.947996	24	2.98847	0.644714	9	2.67705	1.23987	11
78	26	2.74031	0.703891	14	1.41072	0.930142	12	1.88836	0.993045	21	2.83134	0.938888	14	2.75822	0.600001	10	1.59999	0.955328	12	2.02025	1.14596	20	1.67457	0.648294	16	1.43045	0.782144	16		78	26	2.72697	0.634771	14	2.28953	0.767008	15	2.96504	1.09791	16	3.09197	0.948406	24	3.00131	0.660844	9	2.66008	1.23298	11
79	26.3333	2.7291	0.706435	14	1.40687	0.928968	12	1.87217	0.980284	21	2.8189	0.942956	14	2.74214	0.595789	10	1.59995	0.954356	12	2.01912	1.1407	20	1.66676	0.637427	16	1.42764	0.780077	16		79	26.3333	2.71177	0.634748	14	2.27871	0.760734	15	2.95468	1.08642	16	3.09656	0.950116	24	2.97815	0.663078	9	2.65342	1.23159	11
80	26.6667	2.71847	0.704679	14	1.40129	0.927055	12	1.85972	0.974049	21	2.80714	0.940509	14	2.72542	0.591221	10	1.59569	0.950458	12	2.0143	1.13731	20	1.65563	0.627078	16	1.42287	0.770398	16		80	26.6667	2.69775	0.638882	14	2.2748	0.755959	15	2.95794	1.05695	16	3.08788	0.9352	24	2.94091	0.660638	9	2.64766	1.2189	11
81	27	2.70565	0.701524	14	1.39339	0.923466	12	1.84516	0.958641	21	2.79365	0.934607	14	2.70592	0.586588	10	1.59326	0.946447	12	2.01032	1.127	20	1.64346	0.620992	16	1.4113	0.754481	16		81	27	2.6869	0.636112	14	2.26688	0.746723	15	2.94377	1.05284	16	3.06826	0.929363	24	2.90664	0.661369	9	2.63986	1.21624	11
82	27.3333	2.69169	0.694312	14	1.38983	0.92456	12	1.83253	0.943309	21	2.78541	0.933551	14	2.68947	0.584317	10	1.58863	0.943531	12	2.00836	1.12187	20	1.63682	0.615545	16	1.40596	0.748487	16		82	27.3333	2.66947	0.633198	14	2.26295	0.742068	15	2.92482	1.0398	16	3.04831	0.922873	24	2.88102	0.665171	9	2.62423	1.20914	11
83	27.6667	2.67559	0.687779	14	1.38004	0.91186	12	1.82179	0.930938	21	2.77848	0.933698	14	2.67792	0.585475	10	1.58378	0.940885	12	2.00616	1.11801	20	1.62867	0.605871	16	1.40152	0.742933	16		83	27.6667	2.67679	0.620019	14	2.25736	0.735359	15	2.90431	1.0288	16	3.03191	0.917609	24	2.85405	0.670213	9	2.6118	1.21035	11
84	28	2.65742	0.68152	14	1.37551	0.912186	12	1.81219	0.922836	21	2.76938	0.930369	14	2.66333	0.586272	10	1.57967	0.937557	12	2.00162	1.10896	20	1.62572	0.601408	16	1.39968	0.736921	16		84	28	2.66628	0.604671	14	2.24883	0.731849	15	2.87797	1.0174	16	3.01367	0.91479	24	2.85359	0.681384	9	2.59861	1.1981	11
85	28.3333	2.63688	0.676834	14	1.37311	0.911101	12	1.79897	0.916693	21	2.75855	0.925763	14	2.64992	0.58037	10	1.57793	0.938936	12	2.00115	1.10798	20	1.62011	0.598354	16	1.40268	0.732529	16		85	28.3333	2.64584	0.598415	14	2.23644	0.728806	15	2.85511	1.01777	16	3.00877	0.924238	24	2.84243	0.692637	9	2.58421	1.18688	11
86	28.6667	2.62235	0.669273	14	1.37221	0.90702	12	1.78514	0.90633	21	2.74621	0.915892	14	2.63848	0.572386	10	1.57528	0.935241	12	2.00129	1.10506	20	1.61894	0.59791	16	1.39306	0.730012	16		86	28.6667	2.62751	0.592016	14	2.22433	0.722731	15	2.83007	1.02454	16	3.00073	0.920222	24	2.81487	0.697033	9	2.58173	1.18119	11
87	29	2.60825	0.667005	14	1.36965	0.902298	12	1.77557	0.903729	21	2.7313	0.913785	14	2.62744	0.566944	10	1.57205	0.929867	12	1.99698	1.10118	20	1.62049	0.597517	16	1.38564	0.727869	16		87	29	2.60954	0.5916	14	2.20995	0.713595	15	2.81503	1.01775	16	2.99836	0.909708	24	2.78959	0.693417	9	2.56943	1.17377	11
88	29.3333	2.59467	0.660838	14	1.36526	0.898724	12	1.76787	0.900716	21	2.72469	0.9091	14	2.61112	0.555211	10	1.5713	0.927345	12	1.99335	1.09674	20	1.61563	0.599546	16	1.37819	0.719459	16		88	29.3333	2.59558	0.586938	14	2.19377	0.704853	15	2.80139	1.0047	16	3.00323	0.932695	24	2.76132	0.689706	9	2.54986	1.16925	11
89	29.6667	2.57977	0.653778	14	1.36164	0.896902	12	1.75597	0.890472	21	2.71219	0.902933	14	2.59831	0.552098	10	1.57007	0.924407	12	1.98779	1.09329	20	1.61429	0.596862	16	1.37515	0.7138	16		89	29.6667	2.59282	0.570709	14	2.18409	0.694685	15	2.78814	1.00013	16	3.00718	0.958226	24	2.73833	0.68819	9	2.53391	1.16791	11
90	30	2.56356	0.644488	14	1.35944	0.891046	12	1.75063	0.88656	21	2.70194	0.899179	14	2.58339	0.55168	10	1.57176	0.919228	12	1.98721	1.09066	20	1.61086	0.59238	16	1.37221	0.70475	16		90	30	2.59366	0.55388	14	2.16922	0.691411	15	2.77879	0.990796	16	2.98941	0.94949	24	2.72566	0.684849	9	2.51709	1.16095	11
91	30.3333	2.54644	0.637484	14	1.35581	0.882423	12	1.73908	0.875466	21	2.69228	0.898142	14	2.57811	0.569128	10	1.56749	0.912284	12	1.9856	1.0861	20	1.6057	0.5848	16	1.37033	0.698035	16		91	30.3333	2.57197	0.556962	14	2.15513	0.687749	15	2.7688	0.984336	16	2.9705	0.938934	24	2.71218	0.685765	9	2.50804	1.15638	11
92	30.6667	2.53839	0.633247	14	1.353	0.882192	12	1.73977	0.866223	21	2.68456	0.898318	14	2.56351	0.569708	10	1.56473	0.914471	12	1.97787	1.07879	20	1.59899	0.578408	16	1.36969	0.695367	16		92	30.6667	2.57061	0.546585	14	2.1495	0.684827	15	2.75167	0.981533	16	2.95808	0.933808	24	2.70229	0.679833	9	2.53694	1.16827	11
93	31	2.52649	0.630582	14	1.34834	0.878893	12	1.72744	0.851375	21	2.66864	0.895851	14	2.54652	0.565223	10	1.55706	0.908485	12	1.97318	1.07642	20	1.59788	0.575515	16	1.36339	0.687488	16		93	31	2.56178	0.549679	14	2.13739	0.677381	15	2.74091	0.971597	16	2.94244	0.926298	24	2.69547	0.681466	9	2.53987	1.16369	11
94	31.3333	2.50888	0.628288	14	1.34366	0.874477	12	1.7261	0.837445	21	2.65486	0.890136	14	2.53201	0.555563	10	1.55351	0.902849	12	1.97532	1.07514	20	1.59528	0.574573	16	1.3556	0.68553	16		94	31.3333	2.53985	0.551154	14	2.12885	0.669509	15	2.72411	0.962859	16	2.93355	0.93331	24	2.68907	0.681991	9	2.52457	1.14897	11
95	31.6667	2.49497	0.624141	14	1.33967	0.871013	12	1.71792	0.825515	21	2.64279	0.882076	14	2.51399	0.545181	10	1.55469	0.891363	12	1.97617	1.06955	20	1.5951	0.575578	16	1.35257	0.683038	16		95	31.6667	2.52631	0.541074	14	2.12549	0.664203	15	2.71927	0.952178	16	2.92924	0.940791	24	2.67001	0.69082	9	2.50413	1.14558	11
96	32	2.47861	0.621119	14	1.33613	0.870059	12	1.70447	0.817761	21	2.62773	0.879326	14	2.50137	0.539477	10	1.55562	0.878049	12	1.97431	1.06385	20	1.5904	0.573117	16	1.34327	0.681311	16		96	32	2.51317	0.537734	14	2.12674	0.656658	15	2.71875	0.942697	16	2.92414	0.932899	24	2.64083	0.700844	9	2.46003	1.14319	11
97	32.3333	2.45876	0.617754	14	1.3337	0.870011	12	1.6978	0.809115	21	2.61354	0.877152	14	2.48926	0.534065	10	1.5549	0.874009	12	1.97704	1.06068	20	1.58343	0.574305	16	1.33673	0.675668	16		97	32.3333	2.50798	0.524683	14	2.11547	0.654851	15	2.71462	0.930687	16	2.90962	0.928747	24	2.61382	0.701321	9	2.45265	1.12622	11
98	32.6667	2.43756	0.618675	14	1.33049	0.863974	12	1.69703	0.80616	21	2.60073	0.873552	14	2.47042	0.531015	10	1.55414	0.873284	12	1.97902	1.05705	20	1.58172	0.568718	16	1.33669	0.675025	16		98	32.6667	2.49793	0.519305	14	2.10538	0.659078	15	2.70809	0.92175	16	2.89399	0.926954	24	2.58892	0.700015	9	2.43965	1.10898	11
99	33	2.42333	0.618569	14	1.32639	0.8545	12	1.69106	0.79856	21	2.58773	0.867391	14	2.45655	0.532335	10	1.5526	0.869521	12	1.97638	1.05248	20	1.57725	0.565402	16	1.33482	0.674248	16		99	33	2.49255	0.516601	14	2.10087	0.658367	15	2.70091	0.919764	16	2.88162	0.922558	24	2.587	0.695231	9	2.42584	1.10534	11
100	33.3333	2.40611	0.622078	14	1.32659	0.859091	12	1.68699	0.786101	21	2.5783	0.864827	14	2.43809	0.526743	10	1.55008	0.86714	12	1.97279	1.04859	20	1.56838	0.563836	16	1.3283	0.66472	16		100	33.3333	2.47203	0.521686	14	2.0937	0.652218	15	2.70567	0.918454	16	2.87237	0.91434	24	2.58381	0.696999	9	2.43687	1.09391	11
101	33.6667	2.38779	0.62173	14	1.32228	0.854663	12	1.684	0.782975	21	2.56415	0.86158	14	2.42838	0.530156	10	1.54566	0.861958	12	1.96684	1.04192	20	1.56032	0.563027	16	1.32378	0.667323	16		101	33.6667	2.45937	0.517728	14	2.08581	0.647725	15	2.69371	0.913933	16	2.8646	0.910221	24	2.57233	0.691042	9	2.44954	1.08427	11
102	34	2.37058	0.615218	14	1.31801	0.846934	12	1.68153	0.774049	21	2.55295	0.853803	14	2.42121	0.534542	10	1.5427	0.857525	12	1.96457	1.03867	20	1.54963	0.557427	16	1.31517	0.657069	16		102	34	2.45207	0.513486	14	2.07504	0.637639	15	2.67451	0.907228	16	2.85568	0.912777	24	2.57322	0.69599	9	2.43437	1.07989	11
103	34.3333	2.3579	0.612884	14	1.31403	0.840833	12	1.6701	0.770794	21	2.54093	0.845376	14	2.41203	0.539281	10	1.53892	0.855839	12	1.95987	1.03217	20	1.54709	0.549333	16	1.31464	0.654921	16		103	34.3333	2.45605	0.492718	14	2.06945	0.631103	15	2.66304	0.899795	16	2.84336	0.909009	24	2.55184	0.691548	9	2.44237	1.04329	11
104	34.6667	2.34394	0.61123	14	1.3101	0.841141	12	1.66321	0.765529	21	2.52948	0.838854	14	2.40658	0.544525	10	1.53652	0.852964	12	1.95789	1.02877	20	1.54509	0.547145	16	1.31392	0.651128	16		104	34.6667	2.44659	0.489856	14	2.05802	0.624152	15	2.65455	0.895469	16	2.82893	0.896322	24	2.5232	0.683784	9	2.42618	1.04106	11
105	35	2.33264	0.607939	14	1.30544	0.838116	12	1.6467	0.761251	21	2.51639	0.834726	14	2.39041	0.537991	10	1.53413	0.848468	12	1.95207	1.02484	20	1.53706	0.54035	16	1.31093	0.652284	16		105	35	2.43221	0.488317	14	2.04606	0.616579	15	2.65284	0.899406	16	2.81105	0.893586	24	2.49942	0.6737	9	2.41289	1.04144	11
106	35.3333	2.31951	0.610607	14	1.30144	0.832959	12	1.63582	0.754528	21	2.50768	0.832856	14	2.37482	0.527706	10	1.52907	0.844214	12	1.94531	1.01562	20	1.53512	0.541146	16	1.30855	0.653713	16		106	35.3333	2.42044	0.485877	14	2.03208	0.608717	15	2.64782	0.903233	16	2.79658	0.895049	24	2.4897	0.670547	9	2.40039	1.03756	11
107	35.6667	2.30961	0.610873	14	1.29527	0.826944	12	1.6305	0.753328	21	2.49839	0.825022	14	2.3689	0.527009	10	1.5254	0.841849	12	1.94193	1.01111	20	1.53331	0.542216	16	1.30193	0.647756	16		107	35.6667	2.40414	0.487656	14	2.01579	0.597761	15	2.63615	0.914934	16	2.80962	0.939534	24	2.47094	0.667328	9	2.3869	1.03061	11
108	36	2.28875	0.59373	14	1.29626	0.834097	12	1.62142	0.749665	21	2.48901	0.814306	14	2.36449	0.524537	10	1.51905	0.839902	12	1.93618	1.0059	20	1.5295	0.544015	16	1.29696	0.648222	16		108	36	2.39017	0.48617	14	2.00391	0.589094	15	2.62404	0.916895	16	2.8042	0.951055	24	2.46092	0.669998	9	2.38562	1.03237	11
109	36.3333	2.27196	0.588525	14	1.29408	0.831776	12	1.60835	0.737204	21	2.475	0.814886	14	2.35561	0.522673	10	1.51555	0.838984	12	1.93104	0.999029	20	1.52777	0.542747	16	1.29647	0.644724	16		109	36.3333	2.38018	0.474263	14	2.00477	0.588908	15	2.61354	0.914747	16	2.7915	0.952115	24	2.46148	0.675502	9	2.36391	1.028	11
110	36.6667	2.25636	0.58618	14	1.29764	0.830585	12	1.60106	0.730935	21	2.46692	0.81439	14	2.33945	0.51647	10	1.51421	0.837246	12	1.92788	0.994141	20	1.52319	0.538109	16	1.28962	0.636557	16		110	36.6667	2.37996	0.470302	14	2.00193	0.590007	15	2.60541	0.914334	16	2.77207	0.93935	24	2.44711	0.670095	9	2.34733	1.02712	11
111	37	2.24276	0.584417	14	1.29369	0.820949	12	1.59579	0.722175	21	2.45338	0.81539	14	2.32817	0.512341	10	1.51226	0.83216	12	1.93079	0.998466	20	1.51516	0.529796	16	1.28538	0.637764	16		111	37	2.35497	0.473639	14	1.99949	0.586091	15	2.59232	0.914065	16	2.75816	0.930747	24	2.4313	0.666731	9	2.33845	1.02338	11
112	37.3333	2.23302	0.586067	14	1.28962	0.815961	12	1.58834	0.714564	21	2.44289	0.818214	14	2.31331	0.51035	10	1.50667	0.82762	12	1.92385	0.990394	20	1.51201	0.528202	16	1.28367	0.629607	16		112	37.3333	2.32897	0.477352	14	1.99664	0.585569	15	2.59067	0.90696	16	2.75253	0.926076	24	2.41956	0.66756	9	2.33068	1.02121	11
113	37.6667	2.22357	0.581434	14	1.28471	0.809422	12	1.5764	0.713251	21	2.42972	0.813943	14	2.29965	0.509472	10	1.50387	0.822919	12	1.91794	0.986661	20	1.50849	0.522299	16	1.2864	0.628177	16		113	37.6667	2.31946	0.473924	14	1.98818	0.579226	15	2.58584	0.909953	16	2.75867	0.92248	24	2.41451	0.667642	9	2.37905	1.0193	11
114	38	2.2168	0.575002	14	1.28259	0.803152	12	1.57239	0.708794	21	2.41878	0.808305	14	2.28965	0.507746	10	1.49943	0.82163	12	1.91257	0.983895	20	1.50382	0.51708	16	1.2849	0.624441	16		114	38	2.31246	0.473508	14	1.97655	0.577426	15	2.57899	0.906641	16	2.76369	0.926275	24	2.39762	0.666209	9	2.38869	1.00315	11
115	38.3333	2.20456	0.570025	14	1.28333	0.797636	12	1.56594	0.706998	21	2.408	0.80479	14	2.27953	0.512185	10	1.49514	0.819	12	1.90856	0.981926	20	1.49993	0.516792	16	1.27994	0.61479	16		115	38.3333	2.31307	0.473813	14	1.96646	0.574692	15	2.57002	0.897739	16	2.74712	0.918891	24	2.37424	0.674053	9	2.38054	0.999055	11
116	38.6667	2.19639	0.57055	14	1.2828	0.800334	12	1.55684	0.702209	21	2.39521	0.800588	14	2.26526	0.507755	10	1.48827	0.814981	12	1.90295	0.975218	20	1.49465	0.517076	16	1.278	0.612808	16		116	38.6667	2.3144	0.468676	14	1.9598	0.574827	15	2.55794	0.889272	16	2.73387	0.908239	24	2.37152	0.688698	9	2.36956	0.997887	11
117	39	2.19131	0.57413	14	1.28087	0.800468	12	1.55282	0.705336	21	2.37982	0.789928	14	2.25385	0.503066	10	1.48643	0.809929	12	1.89835	0.970504	20	1.50184	0.530052	16	1.27525	0.611025	16		117	39	2.3125	0.455008	14	1.95066	0.572322	15	2.56068	0.861013	16	2.71816	0.906205	24	2.35327	0.685095	9	2.35415	0.989481	11
118	39.3333	2.17737	0.564335	14	1.27999	0.798607	12	1.54667	0.700968	21	2.37007	0.789794	14	2.24001	0.500154	10	1.48284	0.806775	12	1.88748	0.967307	20	1.50146	0.529796	16	1.27295	0.604295	16		118	39.3333	2.30059	0.452777	14	1.94073	0.567955	15	2.54581	0.839313	16	2.69692	0.89808	24	2.3442	0.674881	9	2.35901	0.969515	11
119	39.6667	2.15875	0.554756	14	1.27668	0.796399	12	1.54523	0.698885	21	2.35876	0.783788	14	2.22755	0.496606	10	1.48205	0.804196	12	1.88215	0.968002	20	1.49466	0.527772	16	1.27395	0.608277	16		119	39.6667	2.2834	0.455301	14	1.92831	0.562339	15	2.53913	0.821644	16	2.69566	0.893342	24	2.33405	0.662948	9	2.35828	0.956285	11
120	40	2.15178	0.564654	14	1.27233	0.790778	12	1.53875	0.69361	21	2.34788	0.780586	14	2.22173	0.492402	10	1.48036	0.803763	12	1.87914	0.962146	20	1.4937	0.523927	16	1.27048	0.606775	16		120	40	2.27855	0.461362	14	1.92005	0.558049	15	2.5301	0.818337	16	2.68672	0.889024	24	2.31705	0.65345	9	2.33926	0.954764	11
121	40.3333	2.13988	0.553417	14	1.26097	0.780607	12	1.5326	0.690029	21	2.3318	0.771164	14	2.21159	0.493605	10	1.47718	0.803838	12	1.87395	0.957307	20	1.49162	0.520187	16	1.27151	0.601173	16		121	40.3333	2.27153	0.459538	14	1.90213	0.549837	15	2.51681	0.82048	16	2.67302	0.885309	24	2.30058	0.64378	9	2.32458	0.958593	11
122	40.6667	2.12069	0.539349	14	1.25322	0.773992	12	1.52745	0.688531	21	2.32148	0.766331	14	2.19886	0.495299	10	1.47378	0.799865	12	1.86897	0.952492	20	1.48611	0.516756	16	1.26572	0.595694	16		122	40.6667	2.25784	0.459772	14	1.89446	0.54257	15	2.5009	0.821008	16	2.66783	0.90032	24	2.2892	0.640736	9	2.31636	0.952006	11
123	41	2.11686	0.54171	14	1.25275	0.77459	12	1.52354	0.687573	21	2.30772	0.76038	14	2.19185	0.495087	10	1.46895	0.795085	12	1.86571	0.947705	20	1.48277	0.514687	16	1.26176	0.587281	16		123	41	2.24443	0.458234	14	1.88723	0.534101	15	2.48846	0.818206	16	2.65591	0.904185	24	2.28177	0.640848	9	2.31284	0.942455	11
124	41.3333	2.11105	0.554098	14	1.25021	0.773359	12	1.51716	0.683425	21	2.29799	0.746689	14	2.18575	0.499115	10	1.46977	0.791752	12	1.86209	0.945283	20	1.47005	0.50978	16	1.26089	0.585945	16		124	41.3333	2.24403	0.446736	14	1.87664	0.524755	15	2.49106	0.817486	16	2.64263	0.903474	24	2.2802	0.642714	9	2.29314	0.948833	11
125	41.6667	2.09521	0.546637	14	1.24631	0.768318	12	1.50938	0.678745	21	2.2871	0.737758	14	2.17609	0.496655	10	1.46973	0.786782	12	1.8633	0.945331	20	1.46838	0.508686	16	1.25198	0.582246	16		125	41.6667	2.24989	0.445109	14	1.86599	0.516897	15	2.48671	0.818371	16	2.62677	0.899556	24	2.27977	0.641805	9	2.28189	0.94973	11
126	42	2.08328	0.5343	14	1.24177	0.76308	12	1.50106	0.670135	21	2.26296	0.73843	14	2.16401	0.489251	10	1.46606	0.781192	12	1.86345	0.940503	20	1.46582	0.50511	16	1.24953	0.582684	16		126	42	2.2431	0.446372	14	1.85309	0.502905	15	2.47841	0.816112	16	2.61175	0.890743	24	2.26414	0.636079	9	2.28362	0.935851	11
127	42.3333	2.0826	0.540569	14	1.24005	0.761715	12	1.49719	0.666729	21	2.25132	0.733574	14	2.15526	0.492636	10	1.462	0.775931	12	1.85839	0.936154	20	1.46595	0.506084	16	1.25258	0.586321	16		127	42.3333	2.2295	0.446695	14	1.84164	0.497842	15	2.46782	0.812051	16	2.6007	0.881733	24	2.24762	0.6291	9	2.29129	0.921025	11
128	42.6667	2.07742	0.54481	14	1.23513	0.754221	12	1.4948	0.661016	21	2.2416	0.729577	14	2.1439	0.484497	10	1.45608	0.770051	12	1.85198	0.931624	20	1.46591	0.511156	16	1.25294	0.586274	16		128	42.6667	2.21753	0.446712	14	1.83318	0.491498	15	2.45814	0.811593	16	2.5963	0.882733	24	2.22798	0.61496	9	2.27916	0.921437	11
129	43	2.06246	0.543059	14	1.23159	0.748259	12	1.4901	0.655982	21	2.23265	0.725692	14	2.13958	0.479586	10	1.45101	0.761722	12	1.84651	0.927898	20	1.46549	0.512085	16	1.24532	0.581064	16		129	43	2.20808	0.446735	14	1.83237	0.490605	15	2.44222	0.813858	16	2.59024	0.88372	24	2.21282	0.607022	9	2.26455	0.919696	11
130	43.3333	2.05324	0.544112	14	1.22826	0.746334	12	1.48623	0.655706	21	2.23383	0.717094	14	2.1301	0.480179	10	1.4473	0.759028	12	1.83865	0.924047	20	1.4668	0.512374	16	1.24181	0.579303	16		130	43.3333	2.19933	0.448531	14	1.83955	0.500409	15	2.43008	0.810742	16	2.57393	0.877823	24	2.19455	0.603723	9	2.25203	0.918199	11
131	43.6667	2.03877	0.539003	14	1.22426	0.743463	12	1.47798	0.649728	21	2.22542	0.713707	14	2.1182	0.480303	10	1.44034	0.750056	12	1.83499	0.916256	20	1.46359	0.509781	16	1.23553	0.568443	16		131	43.6667	2.19618	0.440787	14	1.83604	0.499013	15	2.4279	0.811451	16	2.56485	0.87649	24	2.174	0.604393	9	2.2551	0.901504	11
132	44	2.02578	0.532905	14	1.21763	0.736771	12	1.47369	0.6462	21	2.21627	0.712122	14	2.10731	0.483888	10	1.43932	0.748799	12	1.8289	0.909666	20	1.46127	0.504899	16	1.23162	0.564219	16		132	44	2.19032	0.434985	14	1.82955	0.492921	15	2.413	0.808602	16	2.55194	0.874207	24	2.17071	0.608789	9	2.26357	0.88737	11
133	44.3333	2.01914	0.536557	14	1.21383	0.733156	12	1.46675	0.632689	21	2.21221	0.710976	14	2.09671	0.482242	10	1.43639	0.747768	12	1.82334	0.905799	20	1.46043	0.498459	16	1.22815	0.560084	16		133	44.3333	2.18289	0.432589	14	1.82392	0.488213	15	2.40093	0.808465	16	2.5399	0.873025	24	2.16603	0.60805	9	2.2539	0.886199	11
134	44.6667	2.00395	0.52891	14	1.21425	0.734999	12	1.46036	0.621076	21	2.19668	0.707412	14	2.09003	0.479767	10	1.43004	0.744842	12	1.81749	0.903873	20	1.45392	0.49564	16	1.22327	0.55588	16		134	44.6667	2.18273	0.435348	14	1.81581	0.488766	15	2.39293	0.809732	16	2.54885	0.886621	24	2.15748	0.605013	9	2.29353	0.88039	11
135	45	1.98653	0.524323	14	1.21248	0.732272	12	1.45745	0.621086	21	2.18081	0.697145	14	2.07936	0.478439	10	1.42361	0.736066	12	1.8089	0.901759	20	1.4445	0.496022	16	1.22053	0.557641	16		135	45	2.17205	0.43749	14	1.8116	0.48942	15	2.38721	0.804231	16	2.54972	0.891923	24	2.14551	0.601469	9	2.29778	0.88563	11
136	45.3333	1.97675	0.527726	14	1.2071	0.723165	12	1.45825	0.61482	21	2.1744	0.691549	14	2.07136	0.478055	10	1.4211	0.726953	12	1.79994	0.89668	20	1.43843	0.494742	16	1.21729	0.55613	16		136	45.3333	2.16866	0.438956	14	1.81147	0.48585	15	2.39169	0.799344	16	2.54961	0.89221	24	2.13332	0.596163	9	2.28038	0.887759	11
137	45.6667	1.97075	0.531774	14	1.20184	0.718426	12	1.45696	0.609179	21	2.16493	0.687995	14	2.05888	0.472977	10	1.41538	0.7215	12	1.79517	0.8914	20	1.4335	0.494695	16	1.21829	0.553016	16		137	45.6667	2.16305	0.435819	14	1.80295	0.482344	15	2.38153	0.79709	16	2.53747	0.883909	24	2.11668	0.592554	9	2.26218	0.888668	11
138	46	1.95585	0.521245	14	1.2008	0.721417	12	1.44733	0.608555	21	2.15498	0.689605	14	2.05016	0.466292	10	1.40956	0.716343	12	1.79163	0.889221	20	1.43142	0.491183	16	1.22241	0.549668	16		138	46	2.16	0.429358	14	1.78587	0.475044	15	2.37201	0.802615	16	2.52506	0.876343	24	2.1046	0.5894	9	2.25038	0.889068	11
139	46.3333	1.94693	0.520836	14	1.20048	0.719643	12	1.44352	0.604914	21	2.14722	0.690884	14	2.04617	0.463609	10	1.40109	0.714855	12	1.7884	0.88887	20	1.42964	0.490932	16	1.21635	0.54938	16		139	46.3333	2.14348	0.430026	14	1.77141	0.464371	15	2.36179	0.805524	16	2.51791	0.871957	24	2.09151	0.579701	9	2.23569	0.888473	11
140	46.6667	1.93702	0.515945	14	1.20006	0.714659	12	1.44073	0.599137	21	2.13477	0.679434	14	2.03656	0.462315	10	1.39713	0.710786	12	1.78284	0.876322	20	1.42737	0.488517	16	1.21212	0.548858	16		140	46.6667	2.16479	0.430762	13	1.76925	0.457602	15	2.3554	0.801764	16	2.5051	0.866625	24	2.08791	0.579691	9	2.21789	0.884598	11
141	47	1.92578	0.512475	14	1.19837	0.717476	12	1.43677	0.593236	21	2.12651	0.669781	14	2.02851	0.463167	10	1.39493	0.706157	12	1.78037	0.872081	20	1.42188	0.484473	16	1.21176	0.545788	16		141	47	2.15281	0.435047	13	1.76349	0.455892	15	2.35412	0.811693	16	2.49414	0.86472	24	2.07922	0.577736	9	2.21437	0.882105	11
142	47.3333	1.92194	0.513592	14	1.19544	0.718378	12	1.4298	0.587837	21	2.11764	0.663173	14	2.02742	0.461116	10	1.39182	0.703641	12	1.77963	0.867814	20	1.4289	0.483446	16	1.209	0.54161	16		142	47.3333	2.1389	0.437525	13	1.75903	0.453912	15	2.33679	0.806839	16	2.47755	0.861537	24	2.06648	0.572117	9	2.21592	0.862249	11
143	47.6667	1.91959	0.51875	14	1.18674	0.708287	12	1.42075	0.57624	21	2.11004	0.65871	14	2.01951	0.458374	10	1.3851	0.70147	12	1.78375	0.878338	20	1.42736	0.476631	16	1.21071	0.537414	16		143	47.6667	2.13879	0.438231	13	1.75248	0.455029	15	2.32579	0.794279	16	2.474	0.861263	24	2.06403	0.575544	9	2.20441	0.862921	11
144	48	1.91005	0.515825	14	1.17716	0.695392	12	1.42195	0.579457	21	2.10269	0.655427	14	2.01112	0.457601	10	1.38126	0.695992	12	1.78258	0.878719	20	1.42223	0.475757	16	1.20989	0.532695	16		144	48	2.12988	0.43329	13	1.74831	0.452866	15	2.30904	0.787247	16	2.4799	0.870577	24	2.0502	0.57452	9	2.20538	0.850528	11
145	48.3333	1.9027	0.508792	14	1.17415	0.694271	12	1.41637	0.586249	21	2.09442	0.653016	14	2.00682	0.460024	10	1.3805	0.694794	12	1.78047	0.879303	20	1.41658	0.474794	16	1.20183	0.526993	16		145	48.3333	2.128	0.426465	13	1.74137	0.447388	15	2.29437	0.780851	16	2.47299	0.864458	24	2.03367	0.566552	9	2.22325	0.817777	11
146	48.6667	1.89592	0.50889	14	1.1704	0.685438	12	1.41578	0.593781	21	2.08709	0.64764	14	2.0078	0.464705	10	1.37391	0.69163	12	1.776	0.87579	20	1.41486	0.470942	16	1.19761	0.520962	16		146	48.6667	2.12575	0.420372	13	1.73655	0.444307	15	2.28194	0.772707	16	2.45923	0.857974	24	2.01749	0.559389	9	2.19789	0.828487	11
147	49	1.88929	0.504907	14	1.16948	0.684411	12	1.41363	0.597225	21	2.07733	0.638919	14	1.9992	0.461638	10	1.36711	0.687386	12	1.7704	0.870707	20	1.41209	0.469815	16	1.19615	0.516494	16		147	49	2.12215	0.422229	13	1.73488	0.443877	15	2.27428	0.765216	16	2.4423	0.858696	24	2.01081	0.56034	9	2.18187	0.831399	11
148	49.3333	1.87828	0.499009	14	1.16751	0.67946	12	1.41071	0.597015	21	2.06573	0.633677	14	1.99088	0.457296	10	1.36184	0.684475	12	1.7671	0.866026	20	1.40962	0.467773	16	1.19258	0.513755	16		148	49.3333	2.1172	0.419996	13	1.73363	0.444117	15	2.26247	0.756105	16	2.43402	0.856395	24	2.00254	0.553224	9	2.17052	0.829991	11
149	49.6667	1.86971	0.497314	14	1.16688	0.675214	12	1.40884	0.596182	21	2.05656	0.633226	14	1.98267	0.458958	10	1.35325	0.682133	12	1.76125	0.862021	20	1.4074	0.468335	16	1.18872	0.506791	16		149	49.6667	2.11521	0.415919	13	1.7288	0.443838	15	2.25348	0.752771	16	2.43256	0.856478	24	1.99001	0.545758	9	2.17545	0.800343	11
150	50	1.86738	0.502333	14	1.16727	0.673177	12	1.40772	0.597778	21	2.05203	0.633193	14	1.97399	0.457604	10	1.34735	0.677904	12	1.752	0.858826	20	1.40417	0.464651	16	1.18812	0.506541	16		150	50	2.10551	0.417035	13	1.72576	0.441738	15	2.25622	0.745116	16	2.4256	0.854594	24	1.98627	0.540126	9	2.15687	0.80097	11
151	50.3333	1.86492	0.499658	14	1.16587	0.669465	12	1.40151	0.594935	21	2.04203	0.632459	14	1.96713	0.45711	10	1.34194	0.675279	12	1.74762	0.850799	20	1.40961	0.462556	16	1.18518	0.50256	16		151	50.3333	2.09992	0.415034	13	1.72451	0.442943	15	2.26771	0.739759	16	2.43278	0.864681	24	1.97883	0.534003	9	2.13764	0.792053	11
152	50.6667	1.85351	0.492437	14	1.16081	0.659907	12	1.3978	0.584881	21	2.03713	0.633961	14	1.96048	0.458051	10	1.33736	0.669843	12	1.74336	0.845856	20	1.40754	0.460013	16	1.18487	0.501967	16		152	50.6667	2.10135	0.415879	13	1.71799	0.441331	15	2.26348	0.739404	16	2.42715	0.86029	24	1.96937	0.530206	9	2.17399	0.740884	11
153	51	1.84788	0.493818	14	1.15615	0.651862	12	1.3932	0.580627	21	2.02686	0.629121	14	1.95079	0.455802	10	1.33204	0.665669	12	1.73917	0.842616	20	1.40243	0.458339	16	1.18134	0.50002	16		153	51	2.09622	0.41371	13	1.71234	0.438432	15	2.25896	0.743874	16	2.41416	0.854059	24	1.98052	0.542654	9	2.18248	0.754137	11
154	51.3333	1.84437	0.492532	14	1.15191	0.645879	12	1.39198	0.57983	21	2.0234	0.629682	14	1.94362	0.455389	10	1.32707	0.657676	12	1.73365	0.840333	20	1.39769	0.455717	16	1.17656	0.491125	16		154	51.3333	2.08933	0.409559	13	1.70271	0.437566	15	2.25062	0.749282	16	2.41296	0.852392	24	1.98514	0.544316	9	2.16916	0.759391	11
155	51.6667	1.83514	0.484331	14	1.14904	0.640623	12	1.39447	0.577887	21	2.01387	0.627998	14	1.93369	0.453426	10	1.32217	0.655665	12	1.72677	0.838425	20	1.3943	0.459108	16	1.17743	0.485528	16		155	51.6667	2.07824	0.41019	13	1.69492	0.432768	15	2.23631	0.751733	16	2.40283	0.84701	24	1.97555	0.534989	9	2.1485	0.755468	11
156	52	1.82915	0.484555	14	1.14671	0.63927	12	1.38847	0.577568	21	2.00643	0.628928	14	1.92227	0.454356	10	1.31811	0.652116	12	1.72154	0.832885	20	1.38572	0.459041	16	1.17564	0.48342	16		156	52	2.06876	0.415898	13	1.69031	0.425803	15	2.22371	0.750879	16	2.39506	0.845644	24	1.95761	0.526814	9	2.13456	0.753807	11
157	52.3333	1.82297	0.483637	14	1.14135	0.636188	12	1.38335	0.574767	21	1.99946	0.622618	14	1.91226	0.45296	10	1.31214	0.648496	12	1.71743	0.828888	20	1.3813	0.46072	16	1.17374	0.480719	16		157	52.3333	2.05905	0.414191	13	1.68368	0.420529	15	2.21151	0.745519	16	2.38387	0.845793	24	1.9415	0.517625	9	2.14329	0.727238	11
158	52.6667	1.81233	0.48468	14	1.13484	0.631202	12	1.37918	0.572117	21	1.98824	0.615624	14	1.90548	0.458749	10	1.30502	0.648128	12	1.71322	0.825788	20	1.38156	0.458258	16	1.16987	0.476351	16		158	52.6667	2.05458	0.413506	13	1.6756	0.419931	15	2.20088	0.739674	16	2.38232	0.849143	24	1.92398	0.508175	9	2.13876	0.7204	11
159	53	1.80071	0.485365	14	1.12887	0.628402	12	1.37771	0.56874	21	1.97806	0.61367	14	1.89563	0.45306	10	1.30014	0.648856	12	1.71145	0.823489	20	1.37586	0.453063	16	1.16303	0.474253	16		159	53	2.05436	0.409414	13	1.6628	0.419717	15	2.19192	0.733712	16	2.38451	0.861391	24	1.90968	0.50317	9	2.14768	0.709272	11
160	53.3333	1.78882	0.485462	14	1.1267	0.628367	12	1.37652	0.569524	21	1.97144	0.612118	14	1.88731	0.452402	10	1.29687	0.645696	12	1.70566	0.817939	20	1.39409	0.461435	15	1.15962	0.473003	16		160	53.3333	2.04925	0.411104	13	1.65819	0.423002	15	2.17926	0.722971	16	2.38093	0.855631	24	1.89779	0.498681	9	2.13057	0.707048	11
161	53.6667	1.78245	0.481595	14	1.12444	0.625615	12	1.37202	0.565975	21	1.9633	0.60881	14	1.88147	0.451186	10	1.29329	0.643751	12	1.70163	0.814511	20	1.3918	0.458543	15	1.15571	0.466641	16		161	53.6667	2.04509	0.408662	13	1.66053	0.421164	15	2.16939	0.715365	16	2.37943	0.850366	24	1.88754	0.489799	9	2.13711	0.684395	11
162	54	1.78227	0.48453	14	1.1234	0.619364	12	1.36823	0.565799	21	1.94879	0.605174	14	1.87397	0.447968	10	1.28987	0.641518	12	1.6963	0.813513	20	1.38984	0.457319	15	1.15193	0.463249	16		162	54	2.03809	0.404836	13	1.65964	0.422042	15	2.14972	0.703755	16	2.36964	0.846464	24	1.88107	0.486108	9	2.11164	0.686879	11
163	54.3333	1.7814	0.493134	14	1.12555	0.620821	12	1.36216	0.563873	21	1.93766	0.602855	14	1.86716	0.444246	10	1.28607	0.639396	12	1.68964	0.808147	20	1.38662	0.455951	15	1.14685	0.460471	16		163	54.3333	2.02562	0.402449	13	1.64801	0.424421	15	2.14022	0.698925	16	2.35579	0.843779	24	1.88355	0.487906	9	2.09063	0.691477	11
164	54.6667	1.78458	0.492467	14	1.12481	0.616405	12	1.35887	0.554991	21	1.92889	0.597618	14	1.86118	0.444208	10	1.28008	0.637789	12	1.68893	0.806265	20	1.38534	0.453618	15	1.13981	0.462106	16		164	54.6667	2.01211	0.408564	13	1.63621	0.416915	15	2.12886	0.697364	16	2.33449	0.847185	24	1.87853	0.489352	9	2.07692	0.692445	11
165	55	1.77506	0.495747	14	1.12603	0.615414	12	1.35557	0.552628	21	1.91781	0.591089	14	1.85436	0.442849	10	1.27295	0.63488	12	1.68536	0.803991	20	1.38117	0.449772	15	1.1392	0.459652	16		165	55	1.99928	0.424372	12	1.63619	0.403832	15	2.12221	0.687296	16	2.32025	0.840299	24	1.86899	0.485865	9	2.07582	0.685121	11
166	55.3333	1.7642	0.495776	14	1.12361	0.613613	12	1.35324	0.550461	21	1.91053	0.588364	14	1.84799	0.443542	10	1.27069	0.633389	12	1.68245	0.799439	20	1.37884	0.449913	15	1.13888	0.458212	16		166	55.3333	1.98652	0.422736	12	1.63994	0.39568	15	2.11699	0.682303	16	2.32228	0.82872	24	1.85921	0.478167	9	2.10995	0.657774	11
167	55.6667	1.76082	0.491828	14	1.12604	0.619804	12	1.35231	0.546474	21	1.90013	0.5877	14	1.84117	0.442287	10	1.26772	0.629132	12	1.68127	0.796341	20	1.3777	0.446888	15	1.13753	0.456313	16		167	55.6667	1.97282	0.421029	12	1.63765	0.394665	15	2.10721	0.678979	16	2.31089	0.824099	24	1.84967	0.473588	9	2.08865	0.660076	11
168	56	1.75305	0.49028	14	1.1187	0.613626	12	1.3491	0.544391	21	1.89295	0.583469	14	1.83277	0.436594	10	1.26529	0.62662	12	1.67884	0.79526	20	1.37082	0.441356	15	1.13846	0.453728	16		168	56	1.96319	0.415701	12	1.63363	0.388299	15	2.09971	0.67686	16	2.31279	0.836958	24	1.83962	0.471395	9	2.06615	0.663393	11
169	56.3333	1.74827	0.474117	14	1.11006	0.603007	12	1.34858	0.542255	21	1.88433	0.579724	14	1.82474	0.433787	10	1.26199	0.624489	12	1.67376	0.794602	20	1.36794	0.44043	15	1.13882	0.450063	16		169	56.3333	1.96163	0.401871	12	1.62862	0.385142	15	2.096	0.675522	16	2.30224	0.830014	24	1.83354	0.468345	9	2.06583	0.653729	11
170	56.6667	1.74795	0.478233	14	1.10539	0.599377	12	1.35181	0.534486	21	1.88304	0.576718	14	1.82093	0.436373	10	1.25945	0.622055	12	1.66654	0.793843	20	1.36638	0.435963	15	1.139	0.445735	16		170	56.6667	1.96296	0.395003	12	1.62079	0.379658	15	2.09411	0.670275	16	2.2925	0.821873	24	1.82729	0.467641	9	2.07376	0.639812	11
171	57	1.73773	0.48325	14	1.09907	0.598255	12	1.34884	0.531016	21	1.87797	0.571432	14	1.81998	0.436368	10	1.25821	0.618126	12	1.65756	0.784855	20	1.36404	0.4351	15	1.133	0.442517	16		171	57	1.95306	0.392102	12	1.61321	0.372429	15	2.08168	0.659479	16	2.30158	0.815064	24	1.83083	0.473045	9	2.05649	0.640513	11
172	57.3333	1.74136	0.498543	13	1.09719	0.601081	12	1.34176	0.526432	21	1.8666	0.562122	14	1.81393	0.429622	10	1.25569	0.615396	12	1.64961	0.779114	20	1.3621	0.433844	15	1.12838	0.438858	16		172	57.3333	1.93683	0.394538	12	1.60958	0.369975	15	2.07529	0.650744	16	2.29651	0.813745	24	1.82367	0.467609	9	2.08706	0.645306	11
173	57.6667	1.73128	0.496975	13	1.09951	0.604053	12	1.33582	0.52548	21	1.85763	0.556184	14	1.80811	0.424398	10	1.25168	0.610568	12	1.64586	0.774382	20	1.35857	0.43301	15	1.12845	0.437648	16		173	57.6667	1.9265	0.390565	12	1.60838	0.376147	15	2.06683	0.648633	16	2.28525	0.812236	24	1.81539	0.463638	9	2.13799	0.642124	11
174	58	1.69216	0.491787	12	1.10516	0.60713	12	1.33215	0.528213	21	1.84771	0.552417	14	1.80304	0.416206	10	1.24985	0.604839	12	1.64128	0.771851	20	1.35108	0.433762	15	1.13094	0.449485	16		174	58	1.92547	0.380793	12	1.60671	0.383349	15	2.05618	0.670379	15	2.28209	0.818373	24	1.80707	0.463938	9	2.12513	0.64142	11
175	58.3333	1.68391	0.477011	12	1.10276	0.602029	12	1.32966	0.528739	21	1.83967	0.548758	14	1.79598	0.414765	10	1.24996	0.601315	12	1.64053	0.766859	20	1.34649	0.437981	15	1.1292	0.445437	16		175	58.3333	1.91865	0.376418	12	1.60256	0.383916	15	2.04962	0.665257	15	2.30414	0.840179	23	1.79983	0.46116	9	2.09729	0.639091	11
176	58.6667	1.68969	0.482732	12	1.09902	0.596312	12	1.32579	0.523779	21	1.83136	0.53877	14	1.78755	0.416274	10	1.24936	0.60106	12	1.63743	0.762098	20	1.34474	0.436326	15	1.1258	0.440307	16		176	58.6667	1.91429	0.391239	11	1.59886	0.377945	15	2.04176	0.661518	15	2.30042	0.842484	23	1.73873	0.45469	8	2.08129	0.646326	11
177	59	1.68536	0.482788	12	1.095	0.591768	12	1.323	0.521109	21	1.82006	0.531265	14	1.77997	0.41647	10	1.24769	0.597308	12	1.62368	0.776265	19	1.34494	0.434718	15	1.12327	0.434652	16		177	59	1.90191	0.386993	11	1.59159	0.373947	15	2.03651	0.658226	15	2.28422	0.835365	23	1.73246	0.454469	8	2.13656	0.666539	10
178	59.3333	1.6679	0.473521	12	1.09026	0.590005	12	1.29281	0.514858	20	1.81087	0.524644	14	1.77313	0.419435	10	1.23895	0.597088	12	1.6189	0.773645	19	1.34778	0.431858	15	1.11598	0.434741	16		178	59.3333	1.87164	0.404937	10	1.58266	0.37252	15	2.03395	0.658593	15	2.26321	0.824128	23	1.71269	0.459535	8	2.12174	0.670086	10
179	59.6667	1.708	0.468305	11	1.08965	0.590084	12	1.28878	0.512942	20	1.80859	0.517829	14	1.7659	0.419526	10	1.23419	0.595561	12	1.61544	0.770545	19	1.35329	0.427683	15	1.11075	0.428701	16		179	59.6667	1.82303	0.305416	7	1.57541	0.371982	15	2.0359	0.659981	15	2.25578	0.821618	23	1.69133	0.457322	8	2.13434	0.670244	10
180	60	1.70717	0.473823	11	1.0892	0.586374	12	1.28291	0.509645	20	1.80042	0.51224	14	1.76287	0.41644	10	1.23286	0.59154	12	1.61423	0.769655	19	1.35649	0.429195	15	1.1084	0.425001	16		180	60	1.94579	0.242443	5	1.57113	0.369307	15	2.04736	0.665312	15	2.24275	0.820055	23	1.6878	0.456909	8	2.11045	0.672299	10
[truncated: 9 more columns]

## Sheet: Figure 2C
Max normalized fluorescence
Quantification and display of data is identical to figure 1E
Dendrite cut									Axon cut
Control	Cac	Ca-Ma2d	Ca-a1D A	Ca-a1D B	Ca-a1T	Ca-beta A	Ca-beta B	stj	Control	Cac	Ca-Ma2d	Ca-a1D A	Ca-a1D B	Ca-a1T	Ca-beta A	Ca-beta B	stj
3.26999	4.52774	2.7741	1	1.02839	2.23345	3.19938	1.00095	2.4134	3.60602	3.92369	3.76738	2.71577	4.29952	3.61432	2.75717	3.50042	3.23697
4.42399	3.70274	4.54015	1.83536	1.01749	1.02864	1.16156	2.04465	1.92522	3.09765	4.61116	3.16431	3.58459	6.59667	2.62945	3.46371	3.39612	4.23805
6.80753	4.94357	4.95347	3.39311	4.99759	1.04985	1.87456	2.61562	1	5.35019	4.5205	3.87487	2.21971	5.89607	3.28636	3.89044	1	2.76491
4.7206	1.75684	4.05028	1.30688	4.5222	1	1	3.25198	1.35343	5.99794	2.08381	3.20498	1	4.18268	4.44129	3.15154	3.82299	3.2912
2.97353	2.7659	4.86059	1.20618	1.3824	1.35563	5.60052	2.87276	1.37971	3.07982	4.11761	3.40225	2.91962	4.02412	4.36303	2.83432	1.67999	3.84751
3.12367	6.22528	3.22129	2.5846	1.21053	1.25222	1.0057	2.18363	1.44094	4.40573	3.78138	4.69969	2.45411	5.51851	4.72011	2.2068	2.09901	3.03757
4.49035	5.6622	2.53441	4.29251	2.72321	3.94603	5.92131	1.69038	1.17261	2.40434	2.89972	5.31667	1.44145	2.76654	5.9333	3.07851	3.8763	3.36778
4.82616	4.58164	6.02288	1.21756	3.25554	1.1883	1.02184	3.12118	1.12162	2.09085	3.86437	2.85501	3.04341	1.02163	1.13036	1.80434	3.55156	5.01023
2.84356	2.67695	3.46598	1.68218	5.06227	2.76004	2.9519	1.76547	5.0783	3.00506	7.12678	5.81638	4.272	4.45139	3.62263	2.77239	2.7422	4.93862
2.81198	3.31993	4.83615	1	1.53279	1.03007	4.76499	1.62482	1.01267	3.9003	5.05195		2.32272	4.28732	2.02805	3.14899	2.9296	4.25815
2.38433	4.47604		1.16496	3.50422	1.33331	2.45	1.21548	3.30626	2.74541	5.07822		7.01546	2.56736	2.29881	4.16128	2.14775	4.48865
4.2651	3.48328			3.59816	4.11577	2.44101	1.00496	1	3.74157	3.4735		3.02132	1.61747		3.51421		3.30043
3.08435	3.4305			5.16594		3.01625	1	1.03496		4.71101		2.46014	4.27557		3.54338		3.24454
3.73074	4.17441			2.5627		1.0994	1.62538	2.27723		4.94606		3.85316	3.22492		1.63582		2.48198
				1		2.81773	2.63047	1		2.96518		2.64683	5.49601		1.83822
				4.13718		2.50895	4.03491	3.07687		5.03071			2.45268
				1.11438		1.08385				2.8954
				1.48258		1.00337				3.26991
				1.12144		1.0386				4.11414
				1.04231		2.69089				2.58094
				2.53385						3.10386
										3.91465
										4.69572
										3.46823

## Sheet: Figure 2D
24hr dendrite regeneration
Each number is the total length of all new dendrite regenerated (see methods).
Control	Ca-Ma2d	Cac	Ca-a1D A	Ca-a1D B	Ca-a1T	Ca-beta A	Ca-beta B	stj
4237	2583.45	4358	5008	4046	2306	3415	1980.08	593
3923	4973.31	2275	3889	3993	1562	4036	3008.96	1116
3178	6102.13	4114	2122	4436	3394	723	4066.1	1708
4761	4180.93	3362	3998	3848	2973	585	2711.67	954
3862	4134.58	2871	3400	3513	2501	3093	1341.94
3870	4829.97	4102	3177	1646	277	1035	2248.09	1637
3464	5225.69	4040	3774	1811	2450	2905	3430.74	1220
3998	4263.32	2095	3684	1417	1385	3820	3951.64	714
2182	4492.15	2638	2223	2098	63	1291	3440.56	2135
3534	3229.27	3148	4418	2686	3461	1709	1626.58	2219
3972	4418.59	2420	3016	2736	2214	2169	1269.7	2827
4866	3208.01		1568	2799	3050	412	3036.43	762
4000	2975.38		362	2904	2478	2196	2323.16	1407
4234	2584.31		458	1993	1926	3429	2199.68	2410
3598	4332.86		1434	2625		3096		246
3257			2129	3433
4848			2568	2804
3420			4706	113
3691.46			3531	834
4405.03			930	521
3219.28				2708
3660.64
3587.71
4291.69
5248.28
5552.54
4987.31

## Sheet: Figure 3 E+F+G
6hr dendrite regeneration quantifications
Percent regenerating (Fig 4E)					Total regeneration length (Fig 4F)					Total new branch points (Fig 4G)
Control	Ca-a1D A	Ca-A1T	Ca-beta A		Control	Ca-a1D A	Ca-A1T	Ca-beta A		Control	Ca-a1D A	Ca-A1T	Ca-beta A
1	0.4	0.66	0.64		455	0	0	34		29	0	0	0
(25 of 25)	(8 of 40)	(18 of 27)	(9 of 14)		440	0	79	0		25	0	9	0
					640	19	394	247		42	3	32	13
					271	0	0	0		16	0	0	0
					25	0	216	0		2	0	16	0
					141	0	0	0		6	0	0	0
					148	263	66	331		6	15	7	8
					420	43	39	0		27	1	6	0
					817	0	0	256		42	0	0	14
					52	76	58	142		6	8	4	9
					154	0	60	412		19	0	12	21
					85	40	58	29		5	1	5	0
					369	0	24	188		19	0	2	11
					115	0	304	87		6	0	12	5
					66	28	0			4	3	0
					403	0	0			26	0	0
					209	0	171			18	0	10
					564	0	0			31	0	0
					288	252	47			14	12	6
					407	0	71			28	0	5
					387		45			25		4
					244		38			11		2
					327		109			17		8
					582		0			31		0
					114		75			3		6
							0					0
							107					6

## Sheet: Figure 3J+K
72hr dendrite regeneration quantifications
Total regeneration length (Fig 4J)				Total new branch points (Fig 4K)
Control	Ca-a1D A	Ca-beta A		Control	Ca-a1D A	Ca-beta A
12600	7292	9902		273	214	266
11401	9746	12459		303	253	331
15733	8722	13468		415	165	343
14809	8872	11470		375	236	270
12391	10978	13554		306	376	306
9353	11650	11044		239	425	203
14133	13362	12572		327	428	320
12999	12332			313	501
12519				300

## Sheet: Figure 4B+C
GCaMP6F traces
Each data point per time point under "average" is the average value of that frame across all videos in that genotype/condition. Same as figure 1D.
		Figure 4B											Figure 4C
		Control			Dendrite cut			Axon cut					Dendrite cut	Axon cut
Frame # in video	Seconds	Average	Stdev	n	Average	Stdev	n	Average	Stdev	n			3.83863	4.58463
1	0.333333	1	0	9	1	0	14	1	0	15			5.18505	3.63993
2	0.666667	0.965847	0.016155	9	0.999532	0.02452	14	1.09583	0.219904	15			4.86461	5.26467
3	1	0.954814	0.021225	9	1.55971	0.708008	14	1.80899	0.749215	15			3.44159	4.04188
4	1.33333	0.953083	0.030431	9	2.81206	1.28466	14	2.9394	0.754921	15			6.23031	4.57902
5	1.66667	0.953679	0.047669	9	3.75781	1.54389	14	3.74222	0.969346	15			4.56833	3.93281
6	2	0.954951	0.063956	9	4.17445	1.66639	14	4.09425	1.17332	15			3.37903	3.59492
7	2.33333	0.953814	0.077936	9	4.26463	1.65446	14	4.1986	1.23279	15			3.4004	3.612
8	2.66667	0.957585	0.090172	9	4.24984	1.63494	14	4.24308	1.2515	15			6.59533	3.19374
9	3	0.960763	0.096824	9	4.24799	1.62403	14	4.21982	1.2607	15			2.27998	3.77572
10	3.33333	0.963891	0.103595	9	4.22455	1.5954	14	4.18099	1.25787	15			3.65443	2.49652
11	3.66667	0.965486	0.104662	9	4.18823	1.5801	14	4.14896	1.27927	15			5.76762	4.8148
12	4	0.962389	0.103733	9	4.15427	1.55791	14	4.10483	1.29141	15			2.90545	5.91616
13	4.33333	0.95998	0.098307	9	4.11331	1.53965	14	4.05343	1.30555	15			6.71866	3.70256
14	4.66667	0.956299	0.092998	9	4.04991	1.53317	14	4.0189	1.31471	15				7.8364
15	5	0.956182	0.090719	9	4.00352	1.51297	14	3.9823	1.32337	15
16	5.33333	0.949864	0.084666	9	3.97261	1.50996	14	3.95582	1.32433	15
17	5.66667	0.945382	0.080217	9	3.94228	1.4957	14	3.92233	1.31462	15
18	6	0.937439	0.070846	9	3.90781	1.47736	14	3.90851	1.31565	15
19	6.33333	0.927504	0.062954	9	3.88227	1.47531	14	3.87345	1.31511	15
20	6.66667	0.927904	0.063279	9	3.85995	1.47227	14	3.83298	1.30464	15
21	7	0.924992	0.058402	9	3.82976	1.46403	14	3.79973	1.28649	15
22	7.33333	0.92428	0.056572	9	3.80629	1.45809	14	3.75502	1.25272	15
23	7.66667	0.922107	0.050011	9	3.78123	1.4507	14	3.75762	1.21719	15
24	8	0.919703	0.048571	9	3.75272	1.43596	14	3.72118	1.22066	15
25	8.33333	0.91716	0.047865	9	3.72816	1.41931	14	3.70685	1.22725	15
26	8.66667	0.912443	0.048795	9	3.69909	1.40591	14	3.68343	1.22314	15
27	9	0.90838	0.05027	9	3.67719	1.39324	14	3.65509	1.21975	15
28	9.33333	0.902361	0.051702	9	3.64256	1.39795	14	3.62556	1.21439	15
29	9.66667	0.901449	0.0548	9	3.61115	1.38081	14	3.60365	1.20816	15
30	10	0.903261	0.057792	9	3.57449	1.3733	14	3.57031	1.20097	15
31	10.3333	0.905456	0.06632	9	3.54383	1.35038	14	3.53827	1.19577	15
32	10.6667	0.904423	0.068111	9	3.52313	1.33999	14	3.51831	1.1878	15
33	11	0.902008	0.067185	9	3.49086	1.32107	14	3.49403	1.18039	15
34	11.3333	0.900265	0.067843	9	3.46026	1.30824	14	3.46865	1.17354	15
35	11.6667	0.897557	0.066007	9	3.42608	1.31165	14	3.42873	1.15425	15
36	12	0.898172	0.063196	9	3.38823	1.2954	14	3.40074	1.13678	15
37	12.3333	0.897497	0.061157	9	3.36298	1.29428	14	3.37534	1.13532	15
38	12.6667	0.8949	0.060631	9	3.3426	1.29954	14	3.35814	1.13229	15
39	13	0.89478	0.062886	9	3.32038	1.30589	14	3.3431	1.13208	15
40	13.3333	0.890931	0.057775	9	3.29719	1.30726	14	3.31279	1.12623	15
41	13.6667	0.888386	0.058027	9	3.27416	1.29956	14	3.28044	1.10058	15
42	14	0.886175	0.055937	9	3.25556	1.29697	14	3.25519	1.0899	15
43	14.3333	0.894184	0.061265	9	3.23071	1.29268	14	3.23852	1.0946	15
44	14.6667	0.90759	0.083558	9	3.20889	1.2855	14	3.22492	1.09734	15
45	15	0.914765	0.106579	9	3.18413	1.27478	14	3.20776	1.09557	15
46	15.3333	0.917919	0.122124	9	3.15636	1.26045	14	3.17352	1.07729	15
47	15.6667	0.922118	0.121387	9	3.12261	1.24374	14	3.15399	1.07162	15
48	16	0.917447	0.118258	9	3.10919	1.23403	14	3.13978	1.07589	15
49	16.3333	0.912831	0.111115	9	3.08159	1.21977	14	3.11672	1.07364	15
50	16.6667	0.91223	0.109708	9	3.06241	1.21439	14	3.08819	1.05317	15
51	17	0.907163	0.100647	9	3.03713	1.20145	14	3.07113	1.05601	15
52	17.3333	0.903512	0.093756	9	3.02256	1.18636	14	3.04947	1.06187	15
53	17.6667	0.900022	0.086239	9	3.00669	1.16973	14	3.02163	1.04446	15
54	18	0.900341	0.08068	9	2.98527	1.1628	14	3.00903	1.04497	15
55	18.3333	0.898451	0.077122	9	2.95965	1.15099	14	2.99336	1.04853	15
56	18.6667	0.897164	0.074509	9	2.93602	1.14134	14	2.97026	1.0469	15
57	19	0.89365	0.068469	9	2.928	1.16138	14	2.94281	1.02962	15
58	19.3333	0.889836	0.065516	9	2.91105	1.16839	14	2.93062	1.02914	15
59	19.6667	0.884819	0.064296	9	2.8893	1.16227	14	2.92291	1.01606	15
60	20	0.884712	0.064294	9	2.87102	1.15668	14	2.90479	0.991124	15
61	20.3333	0.882405	0.066449	9	2.85375	1.15428	14	2.87313	0.974496	15
62	20.6667	0.88412	0.068385	9	2.82834	1.14448	14	2.85357	0.978359	15
63	21	0.886663	0.07069	9	2.80272	1.1363	14	2.83995	0.98587	15
64	21.3333	0.890321	0.072506	9	2.77447	1.12177	14	2.82902	0.980372	15
65	21.6667	0.887178	0.070008	9	2.75234	1.11545	14	2.80708	0.967294	15
66	22	0.883437	0.070185	9	2.73178	1.11728	14	2.78947	0.969374	15
67	22.3333	0.880774	0.070876	9	2.71372	1.11556	14	2.7763	0.975861	15
68	22.6667	0.877926	0.076411	9	2.68456	1.10332	14	2.75164	0.958205	15
69	23	0.874376	0.075339	9	2.65326	1.08717	14	2.7375	0.950847	15
70	23.3333	0.872581	0.072266	9	2.63413	1.07742	14	2.7254	0.950982	15
71	23.6667	0.870612	0.072345	9	2.60754	1.05866	14	2.71718	0.935967	15
72	24	0.871474	0.072899	9	2.58076	1.04523	14	2.69642	0.915648	15
73	24.3333	0.870793	0.07187	9	2.55855	1.03642	14	2.68599	0.909131	15
74	24.6667	0.867914	0.06941	9	2.54245	1.03089	14	2.67235	0.909895	15
75	25	0.865587	0.069193	9	2.51913	1.02411	14	2.65426	0.900103	15
76	25.3333	0.86352	0.065414	9	2.5015	1.01865	14	2.62703	0.883854	15
77	25.6667	0.863405	0.063485	9	2.48587	1.02034	14	2.61252	0.879559	15
78	26	0.861727	0.062086	9	2.46873	1.01607	14	2.606	0.875809	15
79	26.3333	0.859945	0.061963	9	2.45301	1.01058	14	2.58856	0.867422	15
80	26.6667	0.858593	0.06262	9	2.43194	0.999391	14	2.57126	0.855529	15
81	27	0.8556	0.061002	9	2.41758	0.996115	14	2.56257	0.8592	15
82	27.3333	0.85627	0.062319	9	2.40425	0.98611	14	2.54686	0.856951	15
83	27.6667	0.853695	0.06626	9	2.38942	0.980915	14	2.53188	0.842736	15
84	28	0.850093	0.066948	9	2.37377	0.975095	14	2.51906	0.836853	15
85	28.3333	0.847839	0.071472	9	2.36598	0.973162	14	2.50704	0.84251	15
86	28.6667	0.846949	0.073005	9	2.35519	0.967412	14	2.49293	0.839812	15
87	29	0.844849	0.072042	9	2.34514	0.955755	14	2.47598	0.836089	15
88	29.3333	0.843909	0.078012	9	2.33546	0.952344	14	2.46755	0.847316	15
89	29.6667	0.844789	0.081911	9	2.32558	0.953621	14	2.45537	0.851923	15
90	30	0.844952	0.083126	9	2.3096	0.949455	14	2.43969	0.844253	15
91	30.3333	0.845282	0.082005	9	2.29069	0.947381	14	2.42693	0.846467	15
92	30.6667	0.843144	0.083367	9	2.27017	0.941398	14	2.41658	0.849121	15
93	31	0.838841	0.083604	9	2.25262	0.946385	14	2.4067	0.845107	15
94	31.3333	0.836996	0.081752	9	2.23432	0.938328	14	2.38764	0.822359	15
95	31.6667	0.835495	0.083073	9	2.21997	0.936409	14	2.3757	0.822998	15
96	32	0.831225	0.083222	9	2.20833	0.943992	14	2.37033	0.825014	15
97	32.3333	0.828666	0.084561	9	2.1999	0.948261	14	2.34611	0.817931	15
98	32.6667	0.827211	0.081011	9	2.19225	0.953364	14	2.33398	0.813425	15
99	33	0.826586	0.082307	9	2.18141	0.95222	14	2.31688	0.817283	15
100	33.3333	0.825296	0.081194	9	2.17065	0.959338	14	2.31028	0.816894	15
101	33.6667	0.825801	0.080095	9	2.14956	0.958577	14	2.3045	0.827057	15
102	34	0.828805	0.085572	9	2.12813	0.947575	14	2.28691	0.819757	15
103	34.3333	0.828509	0.090601	9	2.10988	0.94572	14	2.28699	0.79318	15
104	34.6667	0.831477	0.092033	9	2.09655	0.951011	14	2.28387	0.793363	15
105	35	0.83138	0.090114	9	2.08239	0.956144	14	2.27538	0.787712	15
106	35.3333	0.834027	0.088808	9	2.06638	0.957187	14	2.2694	0.793487	15
107	35.6667	0.838969	0.087725	9	2.05842	0.962423	14	2.25431	0.79179	15
108	36	0.843798	0.08727	9	2.04834	0.970298	14	2.2386	0.78724	15
109	36.3333	0.846595	0.090199	9	2.0313	0.963452	14	2.23415	0.790552	15
110	36.6667	0.848224	0.095469	9	2.0249	0.967074	14	2.22173	0.780731	15
111	37	0.847122	0.09897	9	2.01686	0.972927	14	2.20993	0.768926	15
112	37.3333	0.845032	0.103455	9	2.00484	0.968062	14	2.20205	0.77667	15
113	37.6667	0.850545	0.112573	9	1.99222	0.959687	14	2.1913	0.769844	15
114	38	0.8488	0.116847	9	1.98461	0.949688	14	2.17276	0.755171	15
115	38.3333	0.846184	0.118375	9	1.97761	0.941316	14	2.16083	0.756825	15
116	38.6667	0.847441	0.123081	9	1.97	0.944607	14	2.1533	0.759999	15
117	39	0.84907	0.13284	9	1.95015	0.924388	14	2.13956	0.744573	15
118	39.3333	0.850241	0.139132	9	1.93798	0.912474	14	2.12028	0.733559	15
119	39.6667	0.852981	0.142563	9	1.93162	0.91211	14	2.11237	0.733246	15
120	40	0.855426	0.148926	9	1.92016	0.902367	14	2.10804	0.744415	15
121	40.3333	0.856	0.154078	9	1.90829	0.897041	14	2.09995	0.742609	15
122	40.6667	0.852955	0.158152	9	1.89098	0.89089	14	2.08657	0.735369	15
123	41	0.851567	0.160386	9	1.8791	0.891249	14	2.08353	0.736972	15
124	41.3333	0.854301	0.173771	9	1.86282	0.874754	14	2.08201	0.744939	15
125	41.6667	0.854974	0.177504	9	1.84402	0.864566	14	2.07597	0.745618	15
126	42	0.854803	0.181717	9	1.82956	0.859334	14	2.06177	0.737756	15
127	42.3333	0.854501	0.185606	9	1.81668	0.855758	14	2.04579	0.729621	15
128	42.6667	0.857789	0.188939	9	1.80432	0.852729	14	2.03205	0.7214	15
129	43	0.858844	0.186864	9	1.79589	0.845697	14	2.02649	0.720783	15
130	43.3333	0.859384	0.184768	9	1.7915	0.845215	14	2.02364	0.72838	15
131	43.6667	0.85662	0.176387	9	1.78486	0.847943	14	2.01509	0.733225	15
132	44	0.855381	0.171139	9	1.77161	0.83268	14	2.00861	0.727472	15
133	44.3333	0.848597	0.159519	9	1.76304	0.824458	14	2.00316	0.738961	15
134	44.6667	0.843282	0.150459	9	1.76467	0.829852	14	1.99513	0.739865	15
135	45	0.838395	0.138376	9	1.7577	0.832576	14	1.98621	0.723055	15
136	45.3333	0.836762	0.132211	9	1.74549	0.832932	14	1.96869	0.711992	15
137	45.6667	0.835511	0.125517	9	1.73449	0.835086	14	1.96079	0.717657	15
138	46	0.835777	0.121607	9	1.71902	0.837049	14	1.95152	0.727625	15
139	46.3333	0.833383	0.118323	9	1.70427	0.836478	14	1.93224	0.713825	15
140	46.6667	0.83357	0.121297	9	1.6926	0.835564	14	1.91031	0.702172	15
141	47	0.833431	0.12385	9	1.67759	0.831854	14	1.90495	0.699009	15
142	47.3333	0.840491	0.135172	9	1.66934	0.834295	14	1.89781	0.693192	15
143	47.6667	0.844809	0.144895	9	1.65954	0.82626	14	1.88491	0.685747	15
144	48	0.846515	0.155836	9	1.64709	0.822097	14	1.87221	0.683998	15
145	48.3333	0.849008	0.164321	9	1.64055	0.821143	14	1.86361	0.684821	15
146	48.6667	0.847624	0.173198	9	1.63171	0.819233	14	1.85601	0.680711	15
147	49	0.848602	0.18034	9	1.62896	0.819615	14	1.84564	0.683781	15
148	49.3333	0.845985	0.182201	9	1.62794	0.820084	14	1.83534	0.683558	15
149	49.6667	0.842456	0.183947	9	1.63144	0.82529	14	1.82809	0.683578	15
150	50	0.838829	0.183711	9	1.63044	0.825896	14	1.82604	0.68887	15
151	50.3333	0.833436	0.178745	9	1.62364	0.818451	14	1.8124	0.683485	15
152	50.6667	0.830847	0.176622	9	1.61814	0.8172	14	1.80939	0.68373	15
153	51	0.824211	0.172044	9	1.61499	0.823802	14	1.81041	0.687559	15
154	51.3333	0.816824	0.159602	9	1.61011	0.823359	14	1.79956	0.685528	15
155	51.6667	0.810234	0.148281	9	1.60593	0.825414	14	1.79422	0.680708	15
156	52	0.803491	0.139611	9	1.59644	0.823749	14	1.78598	0.674214	15
157	52.3333	0.799943	0.12883	9	1.58625	0.82272	14	1.77153	0.660915	15
158	52.6667	0.798724	0.127472	9	1.58157	0.818291	14	1.76314	0.655875	15
159	53	0.801107	0.127954	9	1.5753	0.800893	14	1.76077	0.650042	15
160	53.3333	0.800324	0.133399	9	1.5675	0.787616	14	1.75369	0.643468	15
161	53.6667	0.797984	0.129423	9	1.56638	0.785652	14	1.74305	0.641151	15
162	54	0.794411	0.127456	9	1.56469	0.781503	14	1.73713	0.636731	15
163	54.3333	0.791703	0.126788	9	1.56189	0.778453	14	1.72785	0.631045	15
164	54.6667	0.789511	0.128418	9	1.56255	0.781089	14	1.72181	0.62535	15
165	55	0.787574	0.129951	9	1.55896	0.774167	14	1.71084	0.621883	15
166	55.3333	0.784624	0.127398	9	1.55703	0.776528	14	1.69835	0.622618	15
167	55.6667	0.784518	0.123292	9	1.55179	0.771999	14	1.68825	0.623514	15
168	56	0.786742	0.120811	9	1.55043	0.772396	14	1.67464	0.626514	15
169	56.3333	0.788477	0.121707	9	1.54709	0.766764	14	1.67343	0.625737	15
170	56.6667	0.788285	0.127597	9	1.54859	0.770793	14	1.67814	0.632025	15
171	57	0.788869	0.132715	9	1.54725	0.771448	14	1.6731	0.628716	15
172	57.3333	0.789827	0.135809	9	1.54912	0.767539	14	1.66267	0.625921	15
173	57.6667	0.794398	0.136222	9	1.54806	0.764136	14	1.65262	0.6232	15
174	58	0.793867	0.134841	9	1.54556	0.760175	14	1.64662	0.62482	15
175	58.3333	0.794601	0.135807	9	1.54212	0.750841	14	1.63959	0.622156	15
176	58.6667	0.792493	0.138231	9	1.53452	0.735384	14	1.63218	0.61885	15
177	59	0.79128	0.140036	9	1.52901	0.719433	14	1.62628	0.621909	15
178	59.3333	0.791134	0.13977	9	1.5344	0.721903	14	1.61927	0.624741	15
179	59.6667	0.793081	0.143086	9	1.53822	0.734948	14	1.61136	0.626507	15
180	60	0.79133	0.145277	9	1.5353	0.738289	14	1.60588	0.624435	15
181	60.3333	0.787539	0.146314	9	1.53253	0.739735	14	1.60782	0.626263	15
182	60.6667	0.790187	0.148672	9	1.52632	0.74353	14	1.6033	0.622209	15
183	61	0.789824	0.151807	9	1.52252	0.745071	14	1.59974	0.621327	15
184	61.3333	0.785618	0.15007	9	1.50999	0.731601	14	1.59008	0.621818	15
185	61.6667	0.783728	0.150474	9	1.50245	0.722287	14	1.58829	0.621985	15
186	62	0.787332	0.150372	9	1.49828	0.722561	14	1.58553	0.615171	15
187	62.3333	0.78991	0.147495	9	1.49107	0.724916	14	1.58141	0.604587	15
188	62.6667	0.792483	0.145389	9	1.48672	0.725154	14	1.57442	0.600157	15
189	63	0.797809	0.146075	9	1.47963	0.727949	14	1.56789	0.597404	15
190	63.3333	0.802057	0.144157	9	1.47557	0.730217	14	1.56373	0.592157	15
191	63.6667	0.804912	0.144258	9	1.4707	0.735198	14	1.5587	0.587972	15
192	64	0.806639	0.142798	9	1.46683	0.738229	14	1.5569	0.585491	15
193	64.3333	0.810646	0.147293	9	1.45887	0.7264	14	1.55833	0.588069	15
194	64.6667	0.811496	0.14493	9	1.45674	0.730137	14	1.55315	0.587264	15
195	65	0.81581	0.145991	9	1.45561	0.733388	14	1.54923	0.587051	15
196	65.3333	0.81529	0.143733	9	1.44661	0.733018	14	1.54395	0.586687	15
197	65.6667	0.814376	0.143953	9	1.44254	0.737554	14	1.54895	0.590658	15
198	66	0.80922	0.139414	9	1.44036	0.741151	14	1.54802	0.591634	15
199	66.3333	0.808451	0.136034	9	1.43349	0.736877	14	1.54403	0.587028	15
200	66.6667	0.813607	0.129795	9	1.43088	0.740524	14	1.53667	0.583944	15
201	67	0.815574	0.134939	9	1.42784	0.743894	14	1.53102	0.578047	15
202	67.3333	0.815593	0.134448	9	1.42704	0.74802	14	1.52401	0.574255	15
203	67.6667	0.817118	0.136367	9	1.41651	0.733239	14	1.51614	0.572018	15
204	68	0.817413	0.135789	9	1.40809	0.721513	14	1.50994	0.571337	15
205	68.3333	0.814256	0.133001	9	1.40183	0.71659	14	1.5053	0.568804	15
206	68.6667	0.812032	0.129309	9	1.39789	0.714266	14	1.49894	0.565186	15
207	69	0.806645	0.128699	9	1.39039	0.711965	14	1.494	0.565012	15
208	69.3333	0.801284	0.128459	9	1.38676	0.712664	14	1.49211	0.567474	15
209	69.6667	0.800687	0.123278	9	1.38356	0.716748	14	1.49177	0.568358	15
210	70	0.797232	0.121443	9	1.37946	0.720978	14	1.48874	0.57017	15
211	70.3333	0.793864	0.117594	9	1.36515	0.710223	14	1.48902	0.573835	15
212	70.6667	0.789658	0.118985	9	1.3551	0.703486	14	1.48744	0.573474	15
213	71	0.787926	0.121137	9	1.35094	0.704779	14	1.48408	0.569969	15
214	71.3333	0.786906	0.122244	9	1.3497	0.702278	14	1.48172	0.574897	15
215	71.6667	0.785363	0.121735	9	1.34331	0.694318	14	1.47544	0.569932	15
216	72	0.784587	0.119712	9	1.34636	0.695866	14	1.47396	0.56504	15
217	72.3333	0.781078	0.117763	9	1.34185	0.696307	14	1.46867	0.563221	15
218	72.6667	0.779911	0.119998	9	1.33705	0.695102	14	1.46525	0.564428	15
219	73	0.775551	0.123574	9	1.33685	0.700656	14	1.45512	0.558032	15
220	73.3333	0.77372	0.127021	9	1.3258	0.685731	14	1.45021	0.562227	15
221	73.6667	0.773149	0.127994	9	1.3204	0.682164	14	1.44352	0.55246	15
222	74	0.771471	0.128231	9	1.32006	0.687175	14	1.4473	0.55501	15
223	74.3333	0.768988	0.128861	9	1.31647	0.687215	14	1.448	0.556621	15
224	74.6667	0.768268	0.12792	9	1.31795	0.692504	14	1.44516	0.556928	15
225	75	0.766846	0.133073	9	1.3145	0.697211	14	1.44136	0.55143	15
226	75.3333	0.766584	0.137705	9	1.30952	0.700834	14	1.44301	0.549204	15
227	75.6667	0.76846	0.142343	9	1.30345	0.698605	14	1.44338	0.544838	15
228	76	0.768803	0.143047	9	1.29715	0.694885	14	1.44425	0.542845	15
229	76.3333	0.769195	0.144636	9	1.29131	0.687632	14	1.44513	0.546358	15
230	76.6667	0.770397	0.145959	9	1.28874	0.690957	14	1.44254	0.544743	15
231	77	0.77638	0.148511	9	1.28485	0.69074	14	1.43958	0.544094	15
232	77.3333	0.777275	0.151681	9	1.28114	0.686291	14	1.43879	0.546149	15
233	77.6667	0.774813	0.150905	9	1.27176	0.678371	14	1.43659	0.547498	15
234	78	0.77584	0.154055	9	1.26731	0.670442	14	1.43332	0.545921	15
235	78.3333	0.773388	0.156201	9	1.26628	0.665991	14	1.43008	0.547287	15
236	78.6667	0.769133	0.156914	9	1.26222	0.656756	14	1.42956	0.549304	15
237	79	0.771811	0.165716	9	1.25297	0.646392	14	1.42538	0.551987	15
238	79.3333	0.771477	0.172456	9	1.25259	0.644418	14	1.42353	0.553876	15
239	79.6667	0.769961	0.175563	9	1.25432	0.644213	14	1.41817	0.552768	15
240	80	0.770265	0.177407	9	1.25288	0.644053	14	1.41422	0.552881	15
241	80.3333	0.769899	0.179187	9	1.24955	0.641379	14	1.41039	0.551593	15
242	80.6667	0.769665	0.178025	9	1.25018	0.638546	14	1.40715	0.556528	15
243	81	0.769062	0.178241	9	1.25126	0.63806	14	1.39979	0.549999	15
244	81.3333	0.767364	0.1815	9	1.25106	0.635087	14	1.39579	0.547259	15
245	81.6667	0.769345	0.186943	9	1.25193	0.634005	14	1.39061	0.547603	15
246	82	0.768225	0.185673	9	1.25241	0.636251	14	1.38152	0.545423	15
247	82.3333	0.767226	0.186779	9	1.2459	0.635528	14	1.37521	0.544659	15
248	82.6667	0.769818	0.187726	9	1.24175	0.635106	14	1.36939	0.54379	15
249	83	0.770024	0.188883	9	1.23929	0.63247	14	1.36452	0.545609	15
250	83.3333	0.770525	0.194497	9	1.2347	0.63098	14	1.36123	0.551748	15
251	83.6667	0.774241	0.196336	9	1.23141	0.632797	14	1.35961	0.545708	15
252	84	0.774284	0.197626	9	1.23083	0.634174	14	1.35864	0.546342	15
253	84.3333	0.772804	0.199284	9	1.23753	0.637333	14	1.3513	0.543462	15
254	84.6667	0.767741	0.197058	9	1.23286	0.634542	14	1.34763	0.544981	15
255	85	0.766316	0.19762	9	1.22751	0.624772	14	1.34188	0.539034	15
256	85.3333	0.765361	0.201121	9	1.22279	0.619882	14	1.34201	0.539267	15
257	85.6667	0.764579	0.201764	9	1.22191	0.618725	14	1.34208	0.544421	15
258	86	0.765077	0.200637	9	1.22192	0.622975	14	1.34005	0.54779	15
259	86.3333	0.764086	0.199872	9	1.22055	0.619858	14	1.33766	0.545668	15
260	86.6667	0.761646	0.198367	9	1.21548	0.614416	14	1.34105	0.550433	15
261	87	0.760801	0.196221	9	1.21102	0.615025	14	1.34924	0.570474	15
262	87.3333	0.759586	0.196125	9	1.20855	0.613682	14	1.34672	0.568056	15
263	87.6667	0.76076	0.191695	9	1.20157	0.606304	14	1.34459	0.568551	15
264	88	0.761329	0.190106	9	1.19026	0.592899	14	1.35205	0.583036	15
265	88.3333	0.760377	0.190763	9	1.18644	0.591114	14	1.35068	0.57494	15
266	88.6667	0.757666	0.192468	9	1.1821	0.590911	14	1.35051	0.582095	15
267	89	0.756465	0.190693	9	1.17824	0.587343	14	1.34909	0.579577	15
268	89.3333	0.756114	0.191291	9	1.17639	0.586768	14	1.34622	0.575878	15
269	89.6667	0.754683	0.189615	9	1.17368	0.585586	14	1.34899	0.584421	15
270	90	0.754829	0.188934	9	1.17185	0.588332	14	1.34384	0.57946	15
271	90.3333	0.756415	0.187398	9	1.16606	0.58167	14	1.34306	0.577822	15
272	90.6667	0.755645	0.188343	9	1.15896	0.573866	14	1.34251	0.574208	15
273	91	0.756462	0.186574	9	1.15702	0.574326	14	1.33571	0.564885	15
274	91.3333	0.759395	0.186739	9	1.15866	0.578514	14	1.33262	0.557885	15
275	91.6667	0.76128	0.191146	9	1.15446	0.57763	14	1.3257	0.549257	15
276	92	0.76454	0.190996	9	1.14856	0.573298	14	1.3218	0.541259	15
277	92.3333	0.76831	0.190104	9	1.14509	0.570016	14	1.33799	0.525557	15
278	92.6667	0.770862	0.186037	9	1.14103	0.565182	14	1.33937	0.52276	15
279	93	0.772833	0.183839	9	1.14274	0.564166	14	1.33607	0.524084	15
280	93.3333	0.775911	0.178839	9	1.15393	0.584618	14	1.33095	0.523963	15
281	93.6667	0.776415	0.182023	9	1.15286	0.584252	14	1.32814	0.525335	15
282	94	0.776309	0.182022	9	1.14474	0.575065	14	1.32461	0.52541	15
283	94.3333	0.77966	0.185825	9	1.13844	0.573929	14	1.32166	0.523525	15
284	94.6667	0.779732	0.189358	9	1.14116	0.587144	14	1.31642	0.520367	15
285	95	0.778561	0.19079	9	1.14089	0.589483	14	1.30821	0.5183	15
286	95.3333	0.782042	0.191573	9	1.13948	0.584663	14	1.302	0.5162	15
287	95.6667	0.783271	0.194392	9	1.13748	0.582715	14	1.29275	0.513937	15
288	96	0.785707	0.196965	9	1.13957	0.587398	14	1.28973	0.510799	15
289	96.3333	0.783969	0.196119	9	1.1395	0.587713	14	1.29096	0.509726	15
290	96.6667	0.781901	0.201798	9	1.13073	0.570591	14	1.29078	0.515626	15
291	97	0.78279	0.205322	9	1.12978	0.571592	14	1.2922	0.515153	15
292	97.3333	0.786292	0.20335	9	1.12877	0.572966	14	1.29054	0.511986	15
293	97.6667	0.788137	0.201703	9	1.12676	0.572585	14	1.28907	0.509977	15
294	98	0.786592	0.199814	9	1.12837	0.581275	14	1.28463	0.510094	15
295	98.3333	0.787477	0.201989	9	1.12392	0.578815	14	1.27955	0.508661	15
296	98.6667	0.7877	0.204762	9	1.12213	0.579416	14	1.27501	0.5107	15
297	99	0.782635	0.205011	9	1.12715	0.584924	14	1.26968	0.509512	15
298	99.3333	0.783241	0.200294	9	1.12713	0.571572	14	1.26394	0.508614	15
299	99.6667	0.779337	0.19634	9	1.13449	0.56983	14	1.26973	0.502457	15
300	100	0.778107	0.198261	9	1.14325	0.577163	14	1.28763	0.522769	15
301	100.333	0.775434	0.195062	9	1.14698	0.580446	14	1.27634	0.51823	15
302	100.667	0.772197	0.19392	9	1.15037	0.583847	14	1.26851	0.516726	15
303	101	0.770811	0.189961	9	1.15552	0.587427	14	1.26236	0.51557	15
304	101.333	0.771427	0.186881	9	1.16126	0.5968	14	1.25469	0.516853	15
305	101.667	0.769167	0.18414	9	1.16244	0.60271	14	1.24554	0.513106	15
306	102	0.769432	0.183056	9	1.16257	0.598749	14	1.23968	0.509226	15
307	102.333	0.765662	0.183338	9	1.1663	0.601595	14	1.25232	0.51875	15
308	102.667	0.76371	0.18088	9	1.17191	0.607669	14	1.25686	0.516013	15
309	103	0.763771	0.176606	9	1.17144	0.612189	14	1.25218	0.516383	15
310	103.333	0.760943	0.174663	9	1.17246	0.616331	14	1.24568	0.516051	15
311	103.667	0.759916	0.172996	9	1.17268	0.617162	14	1.23901	0.514547	15
312	104	0.756084	0.166694	9	1.17182	0.619671	14	1.24572	0.533857	15
313	104.333	0.755177	0.169776	9	1.17137	0.621698	14	1.2468	0.533977	15
314	104.667	0.758248	0.164881	9	1.17133	0.620682	14	1.25065	0.527135	15
315	105	0.763402	0.163321	9	1.16878	0.622577	14	1.25721	0.538448	15
316	105.333	0.767454	0.168007	9	1.16104	0.613216	14	1.247	0.537605	15
317	105.667	0.770971	0.172404	9	1.1558	0.608065	14	1.24062	0.534901	15
318	106	0.772581	0.1734	9	1.15457	0.607187	14	1.23608	0.536561	15
319	106.333	0.773616	0.173232	9	1.14959	0.60478	14	1.24525	0.551084	15
320	106.667	0.770647	0.173218	9	1.14506	0.602705	14	1.24782	0.55495	15
321	107	0.771559	0.171933	9	1.14359	0.601866	14	1.24538	0.564137	15
322	107.333	0.774261	0.170321	9	1.13827	0.597106	14	1.23959	0.556808	15
323	107.667	0.77678	0.170019	9	1.13529	0.59452	14	1.2438	0.562127	15
324	108	0.778605	0.171064	9	1.12919	0.589613	14	1.24697	0.562949	15
325	108.333	0.779436	0.174087	9	1.12034	0.584124	14	1.24348	0.575843	15
326	108.667	0.778659	0.176241	9	1.11999	0.584306	14	1.23666	0.57595	15
327	109	0.779574	0.179931	9	1.12342	0.5858	14	1.23264	0.575653	15
328	109.333	0.783411	0.183032	9	1.12414	0.586811	14	1.22785	0.570957	15
329	109.667	0.782606	0.183641	9	1.12563	0.590866	14	1.22294	0.570627	15
330	110	0.782558	0.186778	9	1.12462	0.587239	14	1.22023	0.57649	15
331	110.333	0.782896	0.188902	9	1.12801	0.588618	14	1.21598	0.576218	15
332	110.667	0.782462	0.194591	9	1.12441	0.588802	14	1.21376	0.57649	15
333	111	0.782991	0.202708	9	1.12133	0.586938	14	1.21123	0.576703	15
334	111.333	0.782101	0.203789	9	1.11966	0.585862	14	1.20474	0.574244	15
335	111.667	0.784067	0.204039	9	1.11167	0.573084	14	1.20102	0.574579	15
336	112	0.782163	0.204606	9	1.10624	0.566584	14	1.20133	0.587993	15
337	112.333	0.777914	0.202304	9	1.10145	0.565547	14	1.19205	0.57955	15
338	112.667	0.77711	0.202346	9	1.09577	0.563189	14	1.17897	0.573866	15
339	113	0.774587	0.201834	9	1.09446	0.563882	14	1.17343	0.568567	15
340	113.333	0.775036	0.199569	9	1.08997	0.559612	14	1.1699	0.5615	15
341	113.667	0.775525	0.195133	9	1.08653	0.558636	14	1.16498	0.555764	15
342	114	0.776686	0.192949	9	1.08673	0.561722	14	1.16184	0.543715	15
343	114.333	0.773369	0.191413	9	1.08409	0.560585	14	1.15626	0.544808	15
344	114.667	0.770573	0.190059	9	1.07984	0.552083	14	1.14796	0.536328	15
345	115	0.769104	0.187934	9	1.07958	0.551184	14	1.14143	0.530474	15
346	115.333	0.771233	0.193268	9	1.08033	0.548192	14	1.13775	0.526253	15
347	115.667	0.775408	0.206827	9	1.07387	0.543266	14	1.13486	0.525391	15
348	116	0.777822	0.211769	9	1.06481	0.538522	14	1.143	0.511955	15
349	116.333	0.778309	0.217392	9	1.06324	0.536633	14	1.14926	0.510909	15
350	116.667	0.779252	0.223381	9	1.0667	0.537015	14	1.14465	0.51415	15
351	117	0.780028	0.22972	9	1.07142	0.53746	14	1.13672	0.508459	15
352	117.333	0.776042	0.227564	9	1.06162	0.522347	14	1.13058	0.506231	15
353	117.667	0.771633	0.221362	9	1.06192	0.522304	14	1.12387	0.502207	15
354	118	0.767836	0.214866	9	1.06225	0.526138	14	1.13082	0.517794	15
355	118.333	0.765561	0.202255	9	1.06364	0.529471	14	1.12942	0.51693	15
356	118.667	0.76256	0.191085	9	1.05999	0.525673	14	1.12271	0.514628	15
357	119	0.759927	0.182405	9	1.05762	0.522796	14	1.11584	0.511429	15
358	119.333	0.753901	0.174508	9	1.05645	0.523177	14	1.11362	0.510866	15
359	119.667	0.750128	0.168689	9	1.06062	0.527878	14	1.11156	0.516039	15
360	120	0.749806	0.163893	9	1.05699	0.525357	14	1.11192	0.519935	15

## Sheet: Figure 4G+I
Class I dendrite regeneration
each data point is number of new branches per neuron sampled.
Fig 4G					Fig 4H
Control	Ca-a1D A	Stj			Control	Ca-a1D A	Stj
7	5	3			18	22	18
2	2	1			17	10	21
4	2	1			21	10	17
2	3	4			15	23	14
2	5	4			13	17	18
2	4	5			17	14	15
5	2	5			15	17	17
10	6	5			19	12	15
6	2	3			12	16	17
6	4	1			17	11	20
4	4	2			21	19	23
7	5	3			19	8	16
8	3	2				23	17
4	4	5				14	22
4	6	4				12	17
10	3	5
6	3	2
7	7
11	4

## Sheet: Figure 5A
Class IV dendrite regeneration - AC RNAi's
Control	Ac3	Ac13E	Ac78C A	Ac78C B	ACXA	ACXB	Rut A	Rut B	dnc	UAS-dnc
289	298	288	160	190.941	316	305	297.769	12	315	195
253	333	224	60	277.724	339	282	304.602	65	261	268
306	167	289	143.597	131.057	249	271	211.733	73	367	66
403	317	220	66	308.307	228	247	341.764	123	315	323
311	364	313	255	229.667	249	317.813	190.409	151	263	163
326	236	236	288	173.074	293	241.297	223.765	84	317	223
308	356	294	162	128.378	314	228.009	262.475	108	355	251
272	156	288	248	201.525	270	271.824	305.386		255	199
245	357	236	257	75.919	305.102	280.324	285.148		358	268
233	236	195	250	120.952	237.569	248.101	339.003		354	129
282	305	249	330	271.94	265.899	232.57	268.277		332	204
305	231		266	116.809	209.249	203.949			265	394
342	193		306	150.834	264.192	289.225			305	287
304	218		103	257.191	250.824	183.6			239	260
288	292		215	252.084	277.449	329.186			377	240
241	135		361	263.869	332.942	289.733			285	176
352	327		177	273.802	323.601	323.246			243	244.2
245	227		139	217.808	248.211	336.218			385	276
			83	268.406	351.231	300.677			261	238.8
			179	271.927	352.527	366.091			293	283.3
			200	243.873	377.739	356.657			375
			74	183.294	299.874	259.197
			185		299.486	259.01
			144.7		260.164	315.125
			122.6		290.851	215.282
			166.4		314.106	311.438
			206.5		247.625
			242.7		261.37
			221.3		240.556
			138.2		289.606
			293.5
			204
			179.95
			249.248
			49.811
			282.281
			209.968
			97.535
			293.773
			311.636
			211.36
			290.09
			282.634
			311.985
			237.665
			240.418
			47.864
			317.214
			269.68
			247.537
			115.817
			232.733
			166.661
			123.338
			250.773
			177.325
			186.804
			238.29

[truncated: 18 more sheets: Figure 6B+C, Figure 6D, Figure 7B+D, Figure 7E, Figure 7G+H, Figure 8B+C, Figure 8D, Figure S2 B, Figure S3 B, Figure S3 D+E, Figure S4 A+B, Figure S4 C, Figure S4 D, Figure S5 A, Figure S5 B, Figure S6 B+C, Figure S7 E, Figure S7 F+G]
