# Supplementary material for: Voltage-gated calcium channels act upstream of adenylyl cyclase Ac78C to promote timely initiation of dendrite regeneration
Source: PLoS Genet. 2024 Aug 26;20(8):e1011388. doi: 10.1371/journal.pgen.1011388 (PMC11379402; doi:10.1371/journal.pgen.1011388)
Supplement: S2 Table — Drosophila RNAi, overexpression, tester, and source lines are listed. (XLSX) [file pgen.1011388.s010.xlsx]

## Sheet: Sheet1
List of RNAi and overexpression lines used
RNAi line	Abbreviation/notes	Source
gTub37c	Control RNAi	VDRC#25271
IP3R	IP3R A	VDRC#6484
IP3R	IP3R B	VDRC#6486
RyR	RyR A	BDSC#28919
RyR	RyR B	BDSC#65885
Stim	Stim A	BDSC#27263
Stim	Stim B	BDSC#52911
Orai		BDSC#53333
Cac		VDRC#104168
Ca-Ma2d		BDSC#25882
Ca-a1D	Ca-a1D A	BDSC#33413
Ca-a1D	Ca-a1D B	VDRC#51491
Ca-a1T		BDSC#26251
Ca-beta	Ca-beta A	BDSC#29575
Ca-beta	Ca-beta B	BDSC#43292
stj		BDSC#25807
Ac78C	Ac78C A	BDSC#55312
Ac78C	Ac78C B	VDRC#51978
Ac3		BDSC#28626
ACXA		BDSC#62244
ACXB		BDSC#62243
dnc		BDSC#27250
UAS-dnc (overexpression)		BDSC#78785
UAS-Wlds (overexpression)		Liqun Luo
List of lines with multiple transgenes (tester lines)
		Source
UAS:dicer2 (second chromosome) ; ppk:Gal4, UAS-GCaMP6f/TM6	used for ddaC calcium assay	This study
ppk:Gal4, ppk:EGFP, ppk:CD4-tdGFP, UAS-dicer2-nlsBFP/TM3, Tb-RFP	used for ddaC dendrite regeneration assays	This study
UAS-Flamindo2 (2nd chromosome) ; ppk:Gal4, UAS-dicer2-nlsBFP (third chromosome)	used for ddaC cAMP assay	This study
UAS-GCaMP6f/CyoRFP ; 221:Gal4, UAS-dicer2-nlsBFP/TM6	used for ddaE calcium assay	This study
UAS:dicer2; 221:Gal4, UAS:EB1-GFP	used for ddaE regeneration assay	Rolls lab
Source of transgenes used in tester lines and other		Source
UAS-Dicer2	second chromosome	BDSC, #24650
	third chromosome	BDSC, #24651
ppk:Gal4	second chromosome	Wesley Grueber
	third chromosome	Wesley Grueber
221:Gal4	third chromosome	Wesley Grueber
ppk:EGFP	third chromosome	Wesley Grueber
ppk:CD4-tdGFP	third chromosome	BDSC, #35843
PXP3:nls3XTagBFP2-UAS-dicer2	third chromosome	Swope et al: https://doi.org/10.1016/j.ydbio.2022.09.005
UAS:mCD8-mCherry	third chromosome	BDSC, #27392
	second chromosome	BDSC, #27391
UAS:Flamindo2	second chromosome	This study
UAS:GCaMP6f	second chromosome	BDSC, #42747
	third chromosome	BDSC, #52869
17xUAS-ER-GCaMP-210	third chromosome	BDSC, #91397
UAS:EB1-GFP	third chromosome	Tadashi Uemura
Software
Name		Source
FIJI - ImageJ		NIH: https://fiji.sc/
GraphPad Prism 7		https://www.graphpad.com/scientific-software/prism/
